# Supplementary material for: Untwisting the Caenorhabditis elegans embryo
Source: eLife. 2015 Dec 3;4:e10070. doi: 10.7554/eLife.10070 (PMC4764590; doi:10.7554/eLife.10070)
Supplement: Supplementary file 4. — Supplementary data file 4 contains raw annotation data generated by the untwisting algorithm for the 20 seam cell nuclei; CAN, AIY, and ALA cell bodies; and ALA neurites. Each sheet contains positional information for one cell, broken up by embryo dataset. Embryo datasets are labeled in the form Embryo_#_X_minutes, where # corresponds to the number assigned to the dataset (1–8) and X represents the imaging frequency (between volumes) in minutes. For each embryo dataset, the volume numbers and X, Y, and Z-positions of the cell or neurite in that volume are listed. The data are provided in raw form, after sorting by embryo, cell, and volume but before cleaning, shifting, and fitting. For some volumes annotation information was not captured, usually due to errors in the untwisting process; for these volumes the spreadsheet entries are left blank. Additionally, there is unconstrained rotation around the midline in most datasets, which can cause X and Y-values to switch between positive and negative sign. The canonical orientation of the embryo for this paper is for cells on the right side (R) of the animal to have positive X-values and Y-positions located dorsal to the midline to have positive values; in volumes where the XR values are negative the sign should be changed, as well as the corresponding sign for the YR, XL, and YL values for that volume. Z-measurements are insensitive to this rotation. All annotations are in μm. DOI: http://dx.doi.org/10.7554/eLife.10070.037 [file elife-10070-supp4.xlsx]

## Sheet: H0R
Table 1
	Embryo 1_2.5_minutes					Embryo 2_5_minutes					Embryo 3_5_minutes					Embryo 4_5_minutes					Embryo 5_5_minutes
	Volume Number	X-distance, um	Y-distance, um	Z-distance, um		Volume Number	X-distance, um	Y-distance, um	Z-distance, um		Volume Number	X-distance, um	Y-distance, um	Z-distance, um		Volume Number	X-distance, um	Y-distance, um	Z-distance, um		Volume Number	X-distance, um	Y-distance, um	Z-distance, um
	30					1					2					13	9.425	-0.325	6.0125		10
	31	-9.75	0.325	4.7125		2					3					14	9.425	-0.975	5.3625		11
	32	-8.9375	0.4875	3.0875		3					4					15	8.775	-0.4875	5.0375		12
	33	-9.425	0	3.0875		4	7.475	-0.8125	6.0125		5					16	7.475	-0.8125	6.0125		13
	34	-8.775	-0.1625	2.7625		5	7.9625	-0.325	5.525		6					17	7.3125	0.4875	7.3125		14
	35	10.8875	0.4875	3.9		6	14.95	9.5875	6.5		7					18	8.07083	0.108333	6.825		15
	36	9.1	1.1375	3.7375		7	7.3125	0.1625	5.85		8					19	8.01667	0.541667	7.42083		16
	37	-10.2375	-0.4875	3.7375		8	6.6625	-0.975	7.6375		9					20	7.8	-0.325	10.725		17	8.45	0.975	6.9875
	38	-8.6125	-0.1625	6.0125		9	5.85	0.65	9.1		10	7.475	4.875	2.1125		21	6.0125	-0.1625	11.5375		18	6.6625	-0.8125	7.15
	39					10	20.15	11.375	9.5875		11	8.2875	0.4875	5.3625		22	7.6375	0	14.625		19	8.125	0.1625	7.9625
	40	10.2375	1.3	4.55		11	18.3625	11.5375	10.4		12	8.2875	0.325	6.5		23	6.3375	0	18.2		20
	41	-9.425	0.325	5.2		12	8.2875	1.625	9.5875		13	7.475	-0.4875	5.3625		24	7.8	0.65	15.6		21
	42	8.9375	-1.625	5.2		13	17.875	12.5125	12.35		14	8.45	0	7.475		25	5.3625	-0.325	19.0125		22
	43	-8.6125	0.65	6.5		14	1.4625	-3.7375	-78.4875		15	6.0125	-0.4875	10.075		26	4.55	-0.65	16.4125		23
	44	-9.5875	1.4625	4.225		15	5.85	-0.65	17.3875		16	7.3125	0.8125	7.6375		27	4.7125	1.4625	19.0125		24
	45	8.2875	0.325	6.5		16	6.6625	0.8125	17.875		17	18.6875	12.675	12.025		28	6.175	0.8125	22.5875		25
	46	-8.775	-1.4625	6.5		17	4.3875	0.1625	19.3375		18	6.3375	0.325	10.8875		29	5.0375	0.4875	23.4		26
	47	-8.775	0.4875	3.7375		18	6.5	-0.975	15.925		19	6.6625	-0.65	11.5375		30	5.0375	-0.325	22.425		27
	48	8.2875	0.325	8.125		19	5.6875	-0.1625	19.6625		20	4.55	0	14.3		31	4.55	0	23.5625		28
	49	8.775	-0.4875	10.4		20	4.875	0.65	20.15		21	6.6625	-0.1625	14.95		32	5.525	-0.4875	21.775		29
	50	-6.6625	-2.275	8.45		21	-6.6625	-1.95	98.15		22	5.0375	0.1625	15.925		33	4.225	0	20.15		30
	51	-8.775	1.625	8.125		22	5.0375	-0.1625	21.6125		23	5.2	-0.325	21.125		34	5.0375	0.1625	24.375		31
	52	-7.3125	0	9.2625		23	4.0625	0.1625	21.775		24	6.825	0.325	16.4125		35	5.0375	-0.1625	23.4		32
	53	-6.9875	1.7875	10.8875		24	4.3875	-0.8125	20.475		25	6.175	-0.4875	17.7125		36	5.525	0.1625	20.6375		33
	54	6.12083	2.275	11.375		25	6.3375	-0.1625	24.2125		26	13.325	5.0375	-54.4375		37	6.825	-0.8125	23.075		34
	55	-6.9875	-0.325	13		26	5.3625	-0.1625	20.3125		27	3.575	-0.4875	19.825		38	4.875	-0.975	22.2625		35
	56	7.15	-1.625	13.4875		27	5.0375	-0.325	24.2125		28	4.3875	-0.1625	20.15		39	5.2	0.1625	26.325		36
	57	7.15	1.4625	13.4875		28	5.0375	-0.65	22.9125		29	6.3375	-0.1625	24.05		40	5.85	-0.65	25.1875		37
	58	-6.6625	-1.1375	16.7375		29	4.875	0	25.025		30	5.6875	0	22.9125		41	4.7125	0.4875	23.2375		38
	59	7.19062	-0.690625	16.3313		30	4.7125	0.325	26.4875		31	5.6875	0.325	22.1		42	6.6625	0	24.05		39
	60	-4.55	-1.3	15.6		31	4.225	-1.1375	23.5625		32	5.6875	0.65	23.4		43	5.0375	-0.1625	29.575		40
	61	-6.825	-1.4625	18.6875		32	4.7125	0	26		33	5.3625	-0.4875	22.75		44	5.2	-0.1625	26.1625		41
	62	-5.525	0.325	16.25		33	5.2	-0.975	25.1875		34	5.2	-0.325	23.8875		45	4.3875	-0.1625	25.5125		42
	63	-6.3375	1.4625	18.6875		34	4.875	-3.0875	23.2375		35	5.0375	-0.325	21.125		46	6.175	0.8125	39.325		43
	64	-4.875	0	17.3875		35	4.225	-0.65	20.9625		36	4.7125	0	23.2375		47					44
	65	-7.3125	-0.325	21.9375		36	4.875	-1.4625	22.425		37	5.85	-0.325	24.2125		48	4.98333	0.379166	26.7042		45
	66	5.525	0.8125	17.0625		37	4.0625	0.325	22.75		38	6.10278	-2.41599	19.9875		49	6.175	-0.4875	31.525		46	5.2	0.1625	23.5625
	67	5.3625	0.4875	21.125		38	5.0375	-0.4875	23.2375		39	4.7125	0	22.425		50	6.0125	0	24.375		47	5.85	-0.65	24.2125
	68	-4.875	0.4875	19.0125		39	4.55	-0.325	24.5375		40	5.6875	-0.975	24.5375		51	5.0375	0.4875	23.4		48	5.2	-0.1625	21.9375
	69	6.0125	0.1625	18.525		40	5.3625	0.325	23.4		41	4.225	-0.1625	25.025		52	5.6875	0.1625	26.975		49	5.2	-0.65	22.2625
	70	7.15	1.3	18.6875		41	5.3625	-0.4875	26.8125		42	5.3625	-0.975	25.025		53	5.2	-0.325	28.1125		50	5.85	-0.8125	22.75
	71	5.6875	-1.7875	23.4		42	6.175	-0.975	25.35		43	5.0375	0.65	26		54	5.0375	-0.325	26.65		51	5.2	-0.1625	23.5625
	72	-6.9875	2.6	18.0375		43	3.7375	0.1625	26.325		44	4.7125	-1.1375	24.375		55	2.4375	-5.3625	-107.737		52	4.7125	0.325	25.8375
	73	4.875	0.1625	22.2625		44	4.875	-1.1375	22.9125		45	6.0125	-1.3	24.5375		56	7.3125	0	28.7625		53
	74	6.175	0.1625	20.3125		45	4.225	0.325	23.4		46	4.7125	0.65	26.1625		57	4.3875	-0.4875	23.2375		54	4.55	0.65	27.3
	75	5.0375	1.1375	20.8		46	5.0375	0.325	26.975		47	5.2	0.1625	28.4375		58	5.525	0	25.8375		55	4.3875	0.4875	22.2625
	76	-5.0375	1.3	19.3375		47	6.0125	1.1375	24.5375		48	5.2	-0.1625	26.1625		59	5.0375	-0.975	24.05		56	6.175	-0.65	25.35
	77	-6.3375	0.975	18.0375		48	6.6625	-0.325	25.8375		49	5.3625	-0.1625	27.625		60	5.525	-0.1625	27.3		57	5.2	0	22.9125
	78	-5.525	0.1625	19.825		49	5.6875	-0.1625	25.025		50	5.85	-0.8125	25.8375		61	4.225	-0.4875	22.1		58	5.3625	-0.4875	25.1875
	79	-4.225	-0.8125	22.9125		50	5.0375	-0.1625	23.8875		51	5.3625	-0.4875	25.1875		62	5.6875	0.975	26.65		59	4.225	0.325	27.4625
	80	-6.3375	-0.65	24.8625		51	5.0375	0.975	23.5625		52	5.525	-0.325	30.55		63	4.7125	-1.3	24.7		60	3.9	-1.625	28.925
	81	5.0375	0.8125	22.425		52	5.6875	-0.975	22.75		53	5.0375	0	24.7		64	4.3875	0.975	25.1875		61	4.55	0.325	27.1375
	82	4.55	-0.325	16.4125		53	6.5	-0.4875	20.8		54	4.55	-0.325	29.0875		65	5.2	0	26		62	4.7125	-1.4625	25.35
	83	5.0375	-0.65	23.2375		54	5.57917	0.433333	22.5875		55	4.875	-0.325	26.325		66	6.175	0	24.5375		63	3.25	-0.975	26.1625
	84	5.0375	0.65	23.075		55	4.875	-0.325	22.1		56	5.6875	0.4875	25.35		67	5.3625	-0.975	26.325		64	4.3875	1.3	25.1875
	85	-4.7125	-1.4625	24.7		56	4.55	1.1375	21.775		57	5.6875	0.325	28.6		68	5.525	-0.65	24.05		65	5.2	-0.65	21.45
	86	-6.5	-0.325	20.475		57	4.3875	0	24.05		58	6.175	-0.65	26.8125		69	6.3375	-0.325	23.075		66	4.225	-0.975	26.1625
	87	-4.875	0.4875	19.175		58	5.0375	-1.1375	25.675		59	4.225	0	26.4875		70	5.2	-0.325	24.05		67	6.175	-0.4875	25.5125
	88	5.2	-1.625	22.2625		59	4.7125	-0.1625	24.7		60	5.525	0	19.6625		71	5.3625	-1.1375	25.675		68	4.55	0.4875	26.65
	89	5.85	1.1375	23.725		60	2.4375	-0.65	53.4625		61	5.0375	0.65	25.35		72	5.0375	-0.65	26.4875		69	4.875	0.8125	26
	90	3.7375	0.975	20.9625		61	4.55	0.325	22.9125		62	6.3375	-0.4875	26		73	3.0875	-0.1625	22.1		70	5.0375	-0.1625	24.2125
	91	6.3375	0	22.425		62	4.55	0.325	22.9125		63	5.0375	0.1625	26.975		74	5.2	0	20.9625		71	5.3625	-0.4875	27.1375
	92	5.2	0	23.2375		63	5.0375	-0.975	20.8		64	4.0625	0.65	25.35		75	5.6875	0.8125	26.4875		72	4.875	0.325	24.375
	93	6.3375	0.325	26.975		64	6.5	-0.1625	25.025		65	6.3375	0.1625	25.8375		76	5.3625	0.4875	23.2375		73	4.3875	0	28.275
	94	-4.225	0.1625	23.2375		65	3.4125	-1.4625	21.45		66	6.6625	0.4875	27.4625		77	6.0125	0.325	26.4875		74	5.85	0.325	26.8125
	95	3.9	0.1625	27.3		66	4.3875	-0.4875	20.9625		67					78	5.525	-0.4875	24.05		75	5.2	0.65	25.8375
	96	5.0375	-0.4875	25.5125		67	4.11667	-0.866666	23.725		68	5.2	0.4875	23.8875		79	4.0625	0.1625	21.2875		76	5.0375	-0.4875	24.8625
	97	6.0125	-1.3	23.725		68	4.3875	-0.325	24.7		69	5.525	0.1625	22.75		80	3.7375	-2.1125	23.725		77	4.7125	-0.4875	24.375
	98	-4.875	1.1375	23.5625		69	5.6875	0	21.6125		70	6.0125	-0.1625	27.7875		81	4.7125	-1.3	23.5625		78	5.525	-1.4625	25.1875
	99	-6.5	0.1625	22.2625		70	5.3625	0.65	21.6125		71	6.6625	-0.325	27.4625							79	4.225	0.8125	21.9375
	100	4.7125	1.3	25.025		71	5.85	-0.325	22.5875		72	4.55	-0.1625	26							80	4.875	-0.1625	26.8125
	101	-4.875	-0.65	23.8875		72	5.0375	-0.65	22.75		73	4.875	-0.65	27.1375							81	4.7125	0.1625	26.325
	102	-4.3875	-1.1375	27.1375		73	6.22917	0.433334	21.125		74	-4.7125	0.65	18.85							82	5.2	0.325	20.9625
	103	6.3375	-0.8125	24.8625		74	3.9	0	24.375		75	4.225	0.1625	25.8375							83	5.3625	-0.4875	25.35
	104	5.3625	-0.325	24.2125		75	4.0625	1.3	23.075		76	5.2	0	26.975							84
	105	4.7125	0.65	26.1625							77	5.85	-0.325	26							85	4.875	-0.325	20.6375
	106	-5.85	0.8125	27.1375							78	3.9	-0.65	24.375							86	6.175	0.1625	23.5625
	107	5.2	-0.4875	25.5125							79	6.175	0	26.975							87	4.55	0.4875	23.075
	108	5.525	1.7875	24.2125							80	5.2	-0.65	23.5625							88	5.3625	0.1625	24.375
	109	-5.2	-0.325	26							81										89	4.875	0.4875	23.8875
	110	4.7125	0.8125	26.4875							82	4.225	0	22.75							90	5.525	-0.65	24.7
	111	-4.3875	-0.325	26.65							83	4.875	-0.1625	22.425							91	4.3875	-0.4875	23.8875
	112	-4.55	1.4625	24.5375																	92
	113	-4.875	0.65	23.725																	93	4.875	-0.8125	23.5625
	114	5.85	-0.8125	22.5875																	94	5.0375	0	23.075
	115	-5.0375	-0.975	23.8875																	95	4.225	0.4875	22.2625
	116	-3.25	-0.1625	25.5125																	96	4.875	-0.325	22.2625
	117	3.7375	0.8125	24.8625																	97	5.3625	-1.1375	22.425
	118	-5.0375	0.65	24.375																	98	4.7125	-1.1375	23.725
	119	5.0375	0.65	23.5625																	99
	120	-3.0875	-0.325	24.375																	100	5.0375	0	23.8875
	121	5.3625	-0.65	26																	101	5.2	-0.325	24.2125
	122	-5.0375	0	25.35																	102	5.85	0	24.7
	123	-3.9	-0.325	24.8625																	103	4.0625	-0.1625	23.4
	124	-6.175	1.3	25.35																	104	5.3625	0.975	22.1
	125	5.525	1.3	23.075																	105	5.0375	-0.1625	21.775
	126	4.225	0.325	24.2125																	106	4.3875	0.1625	24.05
	127	-4.3875	0.8125	28.6																	107	6.0125	-0.1625	22.425
	128	-3.4125	0.65	25.5125																	108	5.2	0.4875	21.2875
	129	-5.0375	-0.4875	20.3125																	109	5.0375	-0.8125	18.85
	130	4.0625	0.4875	28.275																	110	5.2	-0.4875	23.075
	131	4.7125	-0.1625	22.9125																	111	4.3875	-0.8125	20.9625
	132	-5.6875	-0.325	28.275																	112	5.6875	0	20.475
	133	6.825	0	27.4625																	113	6.0125	0.4875	22.5875
	134	4.3875	0.1625	24.7																	114	5.85	-0.4875	23.2375
	135	4.875	1.3	22.75																	115	5.2	0.325	22.75
	136	3.575	0.8125	23.4																	116	5.0375	-0.4875	20.9625
	137	-3.03333	-0.541667	25.025																	117	4.0625	0	21.9375
	138	5.85	-0.975	23.8875																	118	4.3875	-0.975	20.475
	139	-5.0375	0	26.975																	119	4.875	0.1625	21.45
	140	-5.2	-0.4875	24.7																	120	3.9	0	20.475
	141	-4.7125	1.7875	23.075																	121	5.0375	-0.1625	20.8
	142	4.875	-0.975	23.725																	122	3.7375	-1.4625	22.2625
	143	4.875	-0.65	23.725																	123	5.0375	-0.65	21.6125
	144	-3.9	-0.975	25.025																	124	5.6875	-1.4625	19.0125
	145	7.3125	-0.325	22.5875																	125	4.7125	-0.65	22.425
	146	15.1125	2.4375	-10.5625																	126
	147	-5.3625	0.1625	20.8																	127	5.6875	0.65	21.2875
	148	-5.3625	-0.65	25.1875																	128	4.7125	-0.4875	19.5
	149	-5.3625	1.1375	23.5625																	129	5.3625	0.1625	21.775
	150	-6.3375	-0.4875	26.975																	130	5.85	-0.1625	22.9125
	151	-4.7125	0.1625	24.05																	131	5.85	-0.325	24.7
	152	-4.875	0.65	27.7875
	153	5.2	-0.325	26.65
	154	-5.3625	-0.325	21.45
	155	-9.2625	-9.2625	-0.65
	156	-5.525	-1.1375	26.1625
	157	-5.0375	-1.625	25.1875
	158	4.875	-2.6	24.7
	159	-5.0375	-0.65	24.05
	160	-6.825	1.4625	23.725
	161	-4.875	-1.1375	27.1375
	162	4.875	0.1625	25.5125
	163	4.225	-1.1375	24.7
	164	6.0125	2.4375	24.375
	165	-5.3625	-0.8125	23.8875
	166	4.55	0.325	24.375
	167	-5.2	-0.1625	25.025
	168	-5.525	-0.65	20.8
	169	6.0125	-0.4875	19.6625
	170	-4.225	0.1625	22.2625
	171	-5.0375	0	22.5875
	172	-3.9	0	22.2625
	173	-4.225	0.975	23.4
	174	5.525	-0.4875	22.9125
	175	-5.0375	-0.1625	25.35
	176	4.225	-0.1625	20.3125
	177	-6.3375	-0.4875	25.35
	178	-4.7125	-1.95	21.6125
	179	6.6625	-1.4625	20.6375
	180	-5.0375	0.8125	20.9625
	181	-5.6875	0	28.1125
	182	-4.875	0.325	25.675
	183	4.225	0.325	25.025
	184	4.225	-0.325	22.2625
	185	0.1625	0.4875	19.9875
	186	5.44209	0.848979	25.9602
	187	3.7375	1.7875	22.425
	188	-4.3875	-0.975	22.75
	189	-4.3875	0	23.075
	190	4.875	-0.65	23.8875
	191	5.525	-0.8125	25.1875
	192	-4.225	0.325	21.775
	193	4.225	0.4875	24.5375
	194	5.0375	1.7875	24.5375
	195	-5.3625	-1.625	24.05
	196	5.3625	1.625	26.65
	197	4.3875	-0.975	23.075
	198	4.55	-1.625	22.5875
	199	5.3625	0.1625	25.5125
	200	5.2	-0.325	20.9625
	201	-5.3625	1.7875	21.9375
	202	-4.7125	0.325	23.5625
	203	-6.0125	-0.4875	25.8375
	204	-4.55	-1.625	24.05
	205	5.0375	-0.1625	20.8
	206	-5.85	0.325	25.675
	207	-4.875	0	28.6
	208	5.6875	-0.325	25.8375
	209	-4.55	0	28.6
	210	-4.55	2.1125	18.2
	211	-4.875	-0.65	25.5125
	212	5.2	-0.1625	23.4
	213	-4.0625	-0.975	25.025
	214	-3.9	1.4625	25.8375
	215	-4.3875	-0.65	26.1625
	216	6.175	0.1625	24.2125
	217	5.2	-0.975	18.85
	218	5.0375	-0.1625	25.675
	219	-5.0375	0.1625	24.2125
	220	5.3625	-1.1375	26
	221	4.0625	-0.975	23.4
	222	-3.7375	0.325	23.4
	223	-3.7375	0.65	22.75
	224	-4.225	-1.1375	23.4
	225	-4.0625	-1.1375	22.2625
	226
	227	-4.3875	0.65	23.4
	228	-4.7125	0.65	19.825
	229	4.3875	0.975	21.6125
	230	5.3625	0.65	27.3
	231	3.575	-0.8125	23.2375
	232	-4.7125	0.4875	23.4
	233	4.3875	-0.325	23.8875
	234	4.875	-1.1375	24.2125
	235	-5.41667	-0.108333	22.75
	236	4.55	-0.325	20.8
	237	-5.525	0	23.075
	238	-5.6875	-1.4625	24.2125
	239	5.85	0.1625	19.825
	240	4.3875	-0.1625	23.2375
	241	-5.3625	1.1375	24.375
	242	5.2	0.325	22.9125
	243	-8.775	-4.875	-87.425
	244	5.3625	0.1625	27.1375
	245	3.25	0	23.5625
	246	-4.3875	0.1625	23.8875
	247	-5.525	0.4875	25.025
	248	5.85	0.1625	19.3375
	249	5.0375	0	23.725
	250	6.9875	0.4875	21.9375
	251	-5.6875	0	21.125
	252	4.875	-0.8125	18.0375
	253	4.7125	-0.4875	25.675
	254	4.7125	0	25.675
	255	-6.0125	0.1625	23.075
	256	4.3875	0.8125	20.9625
	257	6.3375	0	23.8875
	258	5.3625	-0.1625	24.7
	259	-5.85	-0.4875	21.2875
	260	-4.55	0.4875	21.45
	261	-6.3375	-0.65	23.8875
	262	5.2	-0.4875	24.8625
	263	4.7125	-1.4625	25.675
	264	4.3875	-0.65	23.4
	265	6.0125	-0.4875	25.35
	266	6.175	-0.4875	27.625
	267	3.9	-0.8125	22.425
	268	-3.9	0.4875	20.475
	269	4.7125	-1.1375	21.45
	270	4.875	-0.975	19.9875
	271	4.3875	-1.3	23.075
	272	-4.55	-1.3	26
	273	-3.9	0.8125	20.9625
	274	4.875	-0.1625	16.25
	275	-4.3875	-0.975	23.075
	276	4.3875	0	23.4
	277	-4.875	0.325	22.5875
	278	-4.55	-0.325	24.2125
	279	-3.7375	-0.1625	23.8875
	280	-5.0375	0.65	22.2625
	281	-5.0375	0	23.2375
	282	-4.3875	-0.65	25.35
	283	4.225	-0.1625	25.025
	284	-5.2	0	24.7
	285	-5.3625	-0.975	22.2625
	286	-5.2	-1.3	24.2125
	287	-5.0375	-0.1625	23.4
	288	-4.55	0	24.7
	289	-4.875	1.4625	23.5625
	290	4.875	0.65	23.8875
	291	5.0375	0.1625	22.1
	292	-4.3875	-0.4875	24.375
	293	4.875	0.325	24.5375

## Sheet: H0L
Table 1
	Embryo 1_2.5_minutes					Embryo 2_5_minutes					Embryo 3_5_minutes					Embryo 4_5_minutes					Embryo 5_5_minutes
	Volume Number	X-distance, um	Y-distance, um	Z-distance, um		Volume Number	X-distance, um	Y-distance, um	Z-distance, um		Volume Number	X-distance, um	Y-distance, um	Z-distance, um		Volume Number	X-distance, um	Y-distance, um	Z-distance, um		Volume Number	X-distance, um	Y-distance, um	Z-distance, um
	30					1					2					13	-8.775	-0.65	5.6875		10
	31	9.2625	-0.325	4.3875		2					3					14	-9.75	-0.975	6.0125		11
	32	10.2375	-1.3	3.575		3					4					15	-5.525	-1.1375	5.6875		12
	33	8.775	-0.65	4.3875		4	-7.6375	-0.65	5.6875		5					16	-7.9625	-0.4875	6.3375		13
	34	10.075	0.1625	3.4125		5	-8.6125	-0.4875	6.0125		6					17	-7.9625	0.325	6.6625		14
	35	-9.9125	-1.3	3.9		6	2.7625	8.9375	6.6625		7					18	-9.15417	-0.216667	6.6625		15
	36	-10.2375	1.3	4.7125		7	-7.6375	0	5.6875		8					19	-8.50417	-0.595833	6.3375		16
	37	7.475	2.1125	4.55		8	-7.3125	-1.95	8.125		9	-9.1	-0.1625	4.875		20	-6.825	0	10.5625		17	-8.9375	0.4875	8.2875
	38	9.5875	-0.325	6.175		9	-6.175	0.4875	8.45		10	-10.2375	3.0875	4.55		21	-6.5	-0.975	10.8875		18
	39					10	4.0625	12.8375	9.425		11	-8.2875	-0.1625	6.6625		22	-7.3125	0	14.7875		19
	40	-8.125	0.4875	4.7125		11	3.7375	11.7	9.9125		12	-7.3125	-0.325	6.5		23	-6.175	-0.1625	18.0375		20
	41	8.775	0.4875	5.2		12	-3.25	2.275	9.5875		13	-7.8	0	6.175		24	-7.15	0.65	14.625		21
	42	-7.6375	-0.1625	6.3375		13	3.9	11.05	11.375		14	-6.825	0.325	7.3125		25	-5.85	-0.4875	18.85		22
	43	9.9125	0.65	6.6625		14	-12.675	-4.225	-78.325		15	-6.3375	0.65	9.9125		26	-5.6875	-0.8125	15.925		23
	44	8.775	-0.65	4.875		15	-6.825	-0.325	17.7125		16	-6.9875	0.1625	7.8		27	-4.7125	-0.1625	19.825		24
	45	-6.9875	0.1625	6.6625		16	-6.3375	0.8125	17.3875		17	6.9875	12.5125	12.025		28	-6.5	0	22.2625		25
	46	5.525	-1.4625	6.3375		17	-4.3225	0.0650002	19.2725		18	-5.2	0.325	10.5625		29	-5.3625	-0.4875	23.5625		26
	47	8.775	1.1375	8.2875		18	-6.175	0.1625	16.7375		19	-5.525	-1.3	10.5625		30	-4.7125	-0.1625	21.9375		27
	48	-6.0125	-0.325	8.2875		19	-6.6625	-1.7875	19.6625		20	-5.2	1.4625	13.325		31	-5.2	0.4875	24.5375		28
	49	-7.6375	0.1625	9.5875		20	-4.7125	-0.325	19.6625		21	-6.6625	-0.1625	15.4375		32	-6.175	-0.1625	20.8		29
	50	6.0125	-0.325	7.8		21	-4.0625	-0.325	18.2		22	-4.0625	0.975	15.275		33	-5.0375	-0.1625	21.2875		30
	51	8.125	0.8125	7.8		22	-6.175	0.325	22.1		23	-6.175	0.325	21.45		34	-6.3375	0	24.375		31
	52	6.6625	-0.975	9.2625		23	-4.65833	1.51667	22.6417		24	-6.825	0.1625	16.7375		35	-5.0375	0	23.5625		32
	53	6.6625	-0.975	9.1		24	-4.7125	-0.1625	20.15		25	-5.2	-0.1625	17.875		36	-5.3625	0.1625	20.8		33
	54	-7.3125	-0.975	11.8625		25	-5.85	-0.325	24.05		26	2.4375	4.875	-54.4375		37	-6.6625	-0.1625	23.4		34
	55	6.825	-0.325	13.1625		26	-4.7125	0.325	19.9875		27	-6.9875	-0.325	19.6625		38	-4.875	-0.65	22.2625		35
	56	-5.2	-0.4875	14.1375		27	-4.875	0.1625	24.2125		28	-5.0375	0.325	20.475		39	-4.875	0	25.675		36
	57	-3.7375	0.8125	13.4875		28	-3.0875	-0.325	21.9375		29	-5.2	-0.325	24.375		40	-5.3625	-0.4875	26		37
	58	6.6625	-1.95	16.7375		29	-5.3625	-0.4875	25.5125		30	-5.3625	-0.1625	23.075		41	-4.7125	0.4875	22.9125		38
	59	-6.94687	-0.853125	15.3562		30	-6.3375	0.1625	26.8125		31	-5.525	0.8125	22.5875		42	-6.175	-0.1625	24.2125		39
	60	7.6375	0.1625	14.4625		31	-4.875	-0.4875	25.1875		32	-5.525	1.1375	22.9125		43	-4.875	0.65	30.0625		40
	61	6.175	-0.975	18.3625		32	-5.2	-0.4875	24.8625		33	-4.7125	0.65	22.2625		44	-5.525	0.1625	26		41
	62	7.475	0.1625	15.6		33	-5.525	-1.3	26.975		34	-5.0375	0.1625	23.4		45	-5.2	0.8125	26.1625		42
	63	4.875	-1.3	18.2		34	-2.7625	-2.275	22.425		35	-5.6875	0.4875	20.6375		46	-6.6625	1.4625	39.1625		43
	64	6.3375	0.65	18.0375		35	-4.3875	0.325	21.2875		36	-4.55	0.1625	23.725		47					44
	65	6.6625	-0.975	20.8		36	-4.225	0.4875	21.9375		37	-5.85	-1.1375	24.5375		48	-4.60417	-0.270834	26.5417		45
	66	-5.0375	0.8125	16.0875		37	-5.3625	0.1625	22.75		38	-5.10972	-2.09099	20.475		49	-5.525	0.1625	31.2		46	-4.55	-0.1625	24.375
	67	-5.525	0.1625	20.475		38	-5.3625	0.1625	23.2375		39	-5.0375	0	22.9125		50	-6.3375	-0.65	25.35		47	-5.85	0.4875	24.2125
	68	4.875	-0.4875	19.5		39	-3.0875	-1.3	25.025		40	-5.525	-0.65	23.075		51	-4.875	0.1625	24.2125		48	-4.7125	-0.1625	22.1
	69	-5.85	1.1375	19.175		40	-5.525	-1.3	23.2375		41	-4.55	0.65	24.7		52	-4.3875	-0.8125	26		49	-4.55	0	22.2625
	70	-4.55	0.1625	18.0375		41	-4.225	-0.325	26.4875		42	-5.85	-0.8125	25.35		53	-5.6875	0.325	27.95		50	-5.6875	-1.625	22.425
	71	-5.525	0.65	23.4		42	-4.225	-0.65	26.8125		43	-5.3625	-0.1625	25.8375		54	-5.6875	-0.1625	26.8125		51	-4.225	-0.325	24.7
	72	6.3375	0.325	17.875		43	-5.0375	-0.325	26.1625		44	-4.875	-0.89375	24.05		55	-7.8	-5.2	-108.388		52	-4.7125	0	26
	73	-5.6875	0.8125	21.2875		44	-5.3625	0	23.8875		45	-6.175	-1.625	25.1875		56	-7.3125	0.1625	27.4625		53
	74	-6.41875	-0.325	20.15		45	-5.0375	0.65	24.375		46	-4.0625	0.8125	25.675		57	-4.875	-0.65	23.8875		54	-4.0625	-0.325	27.3
	75	-5.6875	1.1375	20.8		46	-5.525	2.1125	26.65		47	-5.2	0.4875	27.7875		58	-6.175	0	25.8375		55	-3.25	-0.65	21.775
	76	6.3375	-0.8125	19.3375		47	-5.3625	0.975	23.5625		48	-4.7125	-0.325	25.8375		59	-6.0125	0.1625	22.75		56	-5.525	-0.975	25.8375
	77	6.6625	1.95	17.875		48	-4.875	-0.8125	25.35		49	-5.6875	0.325	27.4625		60	-6.175	-0.1625	26.975		57	-4.225	-0.4875	23.2375
	78	4.7125	1.4625	20.8		49	-5.3625	-0.1625	25.5125		50	-5.85	0	25.5125		61	-4.27917	0.270834	22.2625		58	-5.79583	0.433334	24.3208
	79	6.5	-2.1125	22.2625		50	-4.225	0.1625	23.725		51	-5.6875	-0.4875	25.5125		62	-5.2	-0.325	26.4875		59	-4.225	0.4875	27.3
	80	6.6625	0.65	22.9125		51	-6.175	0.8125	23.4		52	-5.2	-0.4875	30.7125		63	-4.875	-0.1625	25.1875		60	-4.3875	-0.975	27.625
	81	-6.3375	-1.1375	21.9375		52	-4.7125	-0.4875	23.2375		53	-4.3875	0.4875	24.5375		64	-6.5	0.975	24.8625		61	-5.525	0.4875	27.3
	82	-3.7375	-0.325	15.7625		53	-3.9	-0.325	21.45		54	-5.2	-0.4875	29.575		65	-6.5	0.1625	26		62	-5.0375	-0.65	25.1875
	83	-6.0125	-0.1625	20.9625		54	-5.79583	1.40833	22.75		55	-4.0625	-0.65	27.4625		66	-6.5	0.1625	24.2125		63	-6.5	-1.3	26.4875
	84	-5.2	-0.8125	22.75		55	-4.55	0	22.75		56	-4.3875	0	25.35		67	-5.525	0.4875	26		64	-3.9	1.3	25.8375
	85	4.55	-0.1625	23.5625		56	-4.875	0.325	22.5875		57	-5.6875	-0.325	27.95		68	-5.2	-0.1625	23.2375		65	-4.875	0.1625	21.9375
	86	6.9875	-0.4875	19.3375		57	-5.3625	0.325	24.375		58	-4.7125	-0.1625	26.65		69	-6.0125	-0.1625	23.4		66
	87	5.6875	0.1625	18.85		58	-4.875	-1.4625	25.675		59	-5.2	0	26.1625		70	-6.5	-0.1625	23.5625		67	-4.225	-0.65	26.325
	88	-5.3625	-0.1625	22.1		59	-4.3875	0	24.2125		60	-5.6875	0	20.15		71	-4.7125	-0.1625	26.65		68	-3.7375	0.325	26.8125
	89	-4.3875	-0.65	26.65		60	-7.475	-2.925	45.3375		61	-6.3375	-0.1625	25.35		72	-5.2	-0.8125	27.1375		69	-4.55	0.4875	26.325
	90	-3.4125	0.1625	20.6375		61	-4.875	0	22.75		62	-4.55	-0.4875	25.1875		73	-6.0125	-0.65	21.9375		70	-4.7125	0.1625	24.375
	91	-6.6625	2.6	21.6125		62	-4.875	0	22.75		63	-5.0375	0.1625	27.1375		74	-4.55	0.325	20.6375		71	-5.6875	0.1625	27.1375
	92	-6.0125	0.1625	23.075		63	-4.875	-0.325	21.125		64	-5.2	-0.325	26.1625		75	-5.6875	0.325	26.1625		72	-5.0375	-0.4875	24.05
	93	-5.85	-0.1625	26.4875		64	-5.525	-0.1625	24.5375		65	-5.3625	0	25.8375		76	-6.0125	-0.325	22.75		73	-4.225	-0.1625	28.7625
	94	5.3625	-0.4875	23.725		65	-4.225	-1.4625	21.125		66	-6.3375	0.65	26.975		77	-6.175	-0.1625	26		74	-5.3625	0.325	27.95
	95	-5.525	-0.8125	26		66	-5.85	-0.8125	22.2625		67					78	-6.175	-0.1625	24.2125		75	-5.2	1.3	27.1375
	96	-4.3875	-2.1125	24.5375		67	-4.225	0.1625	22.75		68	-5.0375	0	24.2125		79	-5.525	-0.1625	20.9625		76	-4.7125	0	24.8625
	97	-5.525	-1.1375	24.2125		68	-4.3875	0.325	24.8625		69	-6.5	0.325	22.9125		80	-4.875	-0.1625	23.075		77	-5.6875	-0.4875	25.5125
	98	4.7125	1.1375	22.9125		69	-4.7125	-0.65	22.425		70	-5.85	0.4875	27.625		81	-6.175	-1.1375	24.05		78	-5.2	-0.325	25.1875
	99	6.5	-0.8125	20.3125		70	-5.0375	-0.4875	22.425		71	-5.6875	0.325	26.8125							79	-5.3625	-0.1625	21.2875
	100	-4.225	0.65	25.35		71	-4.3875	0.8125	22.2625		72	-4.3875	-0.1625	25.8375							80	-4.3875	-0.4875	25.8375
	101	6.175	-0.975	24.8625		72	-5.525	-1.3	22.75		73	-6.3375	0.1625	27.4625							81	-4.55	-0.1625	26.325
	102	4.875	0.1625	26.1625		73	-6.0125	0.4875	21.2875		74	5.525	1.1375	18.2							82	-5.0375	0.325	21.45
	103	-5.2	0	23.2375		74	-4.3875	0.1625	24.5375		75	-4.7125	0.1625	25.025							83	-5.3625	-0.65	25.8375
	104	-5.0375	-1.1375	23.5625		75	-4.55	2.4375	23.075		76	-6.0125	-0.65	26.975							84
	105	-5.85	0.4875	26.1625							77	-5.525	0.1625	24.7							85	-4.7125	0.1625	21.125
	106	4.0625	-0.4875	25.8375							78	-5.0375	0	24.7							86	-5.85	0.8125	23.2375
	107	-5.0375	-0.1625	25.675							79	-8.775	-0.1625	25.8375							87	-4.225	-0.325	23.725
	108	-4.875	2.4375	24.7							80	-4.7125	-0.8125	23.5625							88	-5.3625	0	24.5375
	109	6.3375	-0.4875	25.5125							81										89	-6.6625	0.325	22.75
	110	-4.225	0.1625	26.65							82	-5.2	1.3	23.075							90	-4.55	-0.4875	24.2125
	111	4.3875	-0.1625	26.4875							83	-4.7125	0.1625	22.1							91	-5.0375	-0.65	24.2125
	112	5.85	0.8125	25.35																	92
	113	6.0125	0.4875	24.2125																	93	-4.7125	-0.4875	24.375
	114	-5.0375	-0.325	22.75																	94	-5.2	-0.325	24.7
	115	5.0375	-0.4875	24.2125																	95	-4.225	-0.1625	22.5875
	116	4.55	-1.1375	25.5125																	96	-5.2	-0.1625	22.1
	117	-5.525	0.8125	24.5375																	97	-5.0375	-0.4875	21.775
	118	6.3375	0.1625	25.675																	98	-4.11667	-0.325	24.05
	119	-6.175	0	22.425																	99
	120	4.55	0.65	24.2125																	100	-6.0125	1.3	23.5625
	121	-4.55	-0.8125	26.4875																	101	-4.3875	-0.1625	23.8875
	122	4.225	0.325	24.7																	102	-6.6625	-0.4875	24.2125
	123	5.525	-0.325	24.375																	103	-6.3375	-0.4875	22.75
	124	5.2	-0.325	25.8375																	104	-4.7125	0.4875	21.775
	125	-3.9	-0.325	23.8875																	105	-5.2	0.1625	22.5875
	126	-5.0375	-1.4625	25.1875																	106	-4.225	0.1625	23.5625
	127	5.6875	-0.1625	28.7625																	107	-5.0375	-0.65	22.2625
	128	5.3625	-0.1625	25.1875																	108	-5.2	1.1375	21.45
	129	5.525	0.4875	20.6375																	109	-4.7125	-0.4875	19.3375
	130	-3.575	0.325	27.625																	110	-5.6875	-0.4875	23.2375
	131	-4.55	0.8125	23.2375																	111	-4.63125	-0.8125	21.3687
	132	5.6875	-0.4875	27.1375																	112	-3.4125	-1.1375	20.475
	133	-5.2	0.975	27.4625																	113	-5.0375	-0.4875	21.775
	134	-5.525	0.4875	25.675																	114	-4.3875	-1.3	22.75
	135	-4.3875	0.1625	23.2375																	115	-4.0625	0	22.9125
	136	-4.3875	-0.65	24.2125																	116	-5.0375	-0.1625	21.45
	137	4.76667	-1.35417	25.35																	117	-4.55	0.1625	21.775
	138	-4.225	-0.325	24.05																	118	-4.7125	-0.325	20.9625
	139	4.3875	0.8125	26.325																	119	-4.875	0.325	21.2875
	140	3.4125	-0.1625	24.7																	120	-4.55	-0.325	20.475
	141	5.2	1.625	21.9375																	121	-4.55	0.325	21.45
	142	-5.0375	-0.4875	22.75																	122	-5.525	-1.7875	21.45
	143	-5.0375	-0.325	24.8625																	123	-5.0375	-0.8125	21.125
	144	5.2	-0.65	25.5125																	124	-4.55	-1.3	18.6875
	145	-5.85	-2.1125	22.9125																	125	-5.6875	0.4875	23.075
	146	4.3875	2.1125	-11.05																	126
	147	5.525	0.2275	20.8																	127	-5.2	-0.325	20.475
	148	4.875	-0.8125	25.025																	128	-4.875	0.1625	19.175
	149	4.875	0.4875	24.2125																	129	-5.525	0.325	21.775
	150	5.525	0.4875	27.4625																	130	-5.85	0	23.5625
	151	5.6875	-0.975	23.725																	131	-3.7375	-1.3	24.8625
	152	3.7375	-0.1625	27.1375
	153	-5.0375	-0.4875	26.325
	154	6.175	-0.8125	21.125
	155	-5.2	-0.1625	24.8625
	156	5.2	-0.4875	25.675
	157	4.225	0	26
	158	-4.3875	-0.4875	24.7
	159	5.525	-1.3	24.375
	160	6.0125	1.1375	23.4
	161	5.525	-0.65	24.5375
	162	-4.875	1.1375	24.05
	163	-4.875	-0.8125	24.2125
	164	-7.15	0	24.5375
	165	6.0125	-1.1375	24.05
	166	-4.7125	-0.8125	23.725
	167	6.0125	-0.1625	23.8875
	168	5.0375	-0.4875	21.2875
	169	-6.825	0.975	20.475
	170	4.3875	-0.4875	22.425
	171	6.175	0.1625	23.4
	172	5.3625	1.3	21.45
	173	5.0375	-0.1625	22.2625
	174	-4.875	-0.4875	21.775
	175	5.525	0.975	23.5625
	176	-4.7125	-1.3	21.6125
	177	5.85	1.3	27.4625
	178	4.875	0.65	21.9375
	179	-5.85	-0.4875	19.6625
	180	5.2	0	21.775
	181	5.3625	-1.3	28.4375
	182	5.3625	0.4875	26.65
	183	-5.2	0.4875	25.1875
	184	-4.225	-0.1625	22.2625
	185	9.1	0.325	20.475
	186	-5.60791	0.198979	25.1477
	187	-5.3625	0.1625	21.9375
	188	5.85	0.1625	20.9625
	189	4.875	-0.65	23.2375
	190	-5.0375	0.975	23.8875
	191	-6.3375	-0.65	25.1875
	192	5.6875	-1.625	20.3125
	193	-5.2	-0.1625	24.7
	194	-5.85	-0.65	24.5375
	195	5.6875	-0.975	24.05
	196	-5.0375	-2.1125	27.1375
	197	-4.7125	0.65	23.5625
	198	-4.3875	0.8125	22.425
	199	-6.5	0	23.8875
	200	-4.55	0.975	21.2875
	201	4.0625	0	21.9375
	202	4.3875	-0.65	22.5875
	203	5.2	0.325	25.675
	204	4.225	-0.65	21.6125
	205	-4.55	-0.325	21.125
	206	3.9	-0.325	25.1875
	207	5.3625	-0.975	29.575
	208	-3.7375	0.65	25.35
	209	4.875	0.4875	29.0875
	210	3.7375	0.975	16.9
	211	4.55	-0.325	24.5375
	212	-6.6625	0	23.2375
	213	4.55	-0.8125	24.375
	214	4.55	1.3	26.4875
	215	6.3375	-0.325	24.8625
	216	-5.0375	-0.65	24.8625
	217	-4.3875	0.1625	18.85
	218	-3.9	-0.325	25.675
	219	4.3875	-0.4875	23.5625
	220	-4.0625	-0.1625	25.5125
	221	-4.3875	0.1625	23.2375
	222	5.0375	-1.3	22.5875
	223	4.7125	-0.975	22.2625
	224	4.3875	-0.4875	22.425
	225	4.875	-1.1375	22.2625
	226
	227	4.3875	-0.8125	23.5625
	228	4.3875	-0.4875	19.0125
	229	-5.525	0.1625	21.2875
	230	-4.875	0.65	28.1125
	231	-5.2	-1.7875	24.05
	232	4.225	0.4875	23.075
	233	-4.0625	0.325	23.8875
	234	-4.0625	-0.1625	24.05
	235	4.55	-0.65	20.8
	236	-5.6875	-0.65	21.2875
	237	4.7125	-1.4625	22.2625
	238	5.09167	-1.19167	24.9554
	239	-6.6625	-0.8125	19.9875
	240	-4.875	0.8125	23.2375
	241	5.85	-0.325	25.025
	242	-4.3875	0.1625	22.9125
	243	0	-6.825	-86.775
	244	-5.525	0.4875	26.4875
	245	-5.3625	0.65	23.8875
	246	5.2	0.1625	24.5375
	247	4.875	0	25.675
	248	-3.7375	-0.4875	19.6625
	249	-4.0625	0.325	23.725
	250	-5.3625	0	22.1
	251	4.7125	0.325	20.6375
	252	-5.2	-0.65	18.0375
	253	-5.85	-0.4875	25.675
	254	-4.875	-0.975	22.425
	255	5.2	0.8125	25.025
	256	-4.0625	0.65	21.9375
	257	-6.175	-0.65	24.2125
	258	-4.225	0.65	24.5375
	259	4.0625	-0.4875	20.9625
	260	5.6875	1.1375	20.6375
	261	4.55	-0.1625	24.5375
	262	-4.3875	-0.65	25.8375
	263	-5.0375	-0.8125	25.8375
	264	-6.175	0.1625	22.9125
	265	-4.3875	-0.325	24.8625
	266	-4.7125	0.325	25.675
	267	-5.525	-0.1625	22.75
	268	6.0125	1.1375	20.15
	269	-5.2	-0.8125	21.125
	270	-5.3625	-0.4875	19.6625
	271	-5.0375	-0.325	22.9125
	272	6.6625	-1.3	24.5375
	273	4.3875	0.325	20.3125
	274	-5.525	0.975	16.4125
	275	5.3625	-0.65	23.4
	276	-4.3875	1.1375	22.5875
	277	4.875	0.1625	21.9375
	278	5.6875	-1.3	23.725
	279	6.3375	-1.95	23.5625
	280	4.7125	0	22.9125
	281	5.0375	-1.7875	22.2625
	282	4.875	0.1625	24.8625
	283	-4.7125	1.4625	24.5375
	284	4.875	-1.95	24.375
	285	5.2	-1.3	22.1
	286	4.875	-0.8125	23.5625
	287	5.0375	-0.65	23.075
	288	5.525	0.65	24.2125
	289	5.2	-0.4875	24.2125
	290	-4.7125	0.975	23.4
	291	-4.225	1.3	21.9375
	292	6.0125	-0.4875	24.375
	293	-4.875	0.8125	24.375

## Sheet: H1R
Table 1
	Embryo 1_2.5_minutes					Embryo 2_5_minutes					Embryo 3_5_minutes					Embryo 4_5_minutes					Embryo 5_5_minutes
	Volume Number	X-distance, um	Y-distance, um	Z-distance, um		Volume Number	X-distance, um	Y-distance, um	Z-distance, um		Volume Number	X-distance, um	Y-distance, um	Z-distance, um		Volume Number	X-distance, um	Y-distance, um	Z-distance, um		Volume Number	X-distance, um	Y-distance, um	Z-distance, um
	30					1					2					13	11.7	-0.1625	14.625		10
	31	-9.5875	-0.1625	11.05		2					3					14	11.05	-0.1625	14.1375		11
	32	-9.9125	0.65	10.5625		3					4					15					12
	33	-11.7	-0.325	10.2375		4	9.5875	-0.65	14.625		5					16	9.9125	-0.1625	14.625		13
	34	-10.4	0	10.725		5	10.075	0.8125	14.4625		6					17	7.9625	0.325	16.25		14
	35	13.1625	0.1625	11.375		6	15.925	9.5875	16.7375		7					18	11.3208	-0.379167	15.7625		15
	36	11.375	1.4625	11.5375		7	10.075	0.4875	15.7625		8					19	10.4	-0.920833	15.6		16
	37	-11.05	1.3	12.35		8	-11.7	-12.5125	-0.65		9					20	8.775	0.975	20.8		17	9.2625	0.975
	38	-9.5875	0.8125	15.7625		9	-10.5625	-9.9125	-0.1625		10	7.8	6.6625	9.5875		21	7.3125	0.975	22.75		18	7.84063	3.12812
	39					10	22.5875	11.9979	21.6396		11	10.5625	0.65	15.4375		22	9.1	0.1625	26.8125		19	9.2625	0
	40	11.5375	0.4875	13.8125		11	20.8	11.05	22.5875		12	10.075	-1.1375	16.25		23	8.125	-0.8125	30.3875		20
	41	-11.8625	1.625	15.6		12	-7.9625	-8.6125	-0.1625		13	10.8875	0	15.1125		24	8.45	0.325	28.275		21
	42	12.1875	0.325	15.4375		13	0	0	0		14	10.2375	-0.975	18.2		25	7.6375	-0.65	31.525		22
	43	-10.2375	0.4875	15.7625		14	3.7375	-4.0625	-67.7625		15	7.9625	0.65	21.2875		26	6.0125	-1.95	29.0875		23
	44	-10.8875	0.8125	14.3		15	9.425	0.325	33.3125		16	8.125	0.1625	19.0125		27	5.6875	-0.4875	31.0375		24
	45	10.5625	0.4875	16.9		16	-11.375	-10.8875	-0.1625		17	23.4	12.675	23.725		28	7.6375	0.65	34.775		25
	46	-9.75	-1.95	16.9		17	7.6375	0.325	34.45		18	8.9375	0.975	21.2875		29	7.3125	-0.325	33.3125		26
	47	-9.75	1.1375	16.4125		18	7.6375	-0.65	29.25		19	7.475	0.65	23.075		30	7.3125	-0.1625	35.75		27
	48	9.2625	0.65	20.15		19	9.1	0.8125	35.9125		20	7.475	-0.325	27.3		31	5.3625	1.7875	38.025		28
	49	8.2875	-0.325	21.9375		20	6.175	-1.1375	32.175		21	9.425	-0.325	29.0875		32	7.15	-0.325	33.3125		29
	50	-9.425	-2.7625	18.525		21	7.3125	-1.3	33.8		22	7.8	0	28.275		33	6.3375	0.1625	32.5		30
	51	-9.75	1.3	21.2875		22	7.475	-0.325	34.6125		23	6.9875	0.8125	37.05		34	5.85	0.325	37.375		31
	52	-9.1	-0.8125	20.6375		23	5.6875	0.1625	39.8125		24	8.6125	0.1625	30.7125		35	6.9875	0.325	37.5375		32
	53	-9.2625	0.4875	22.5875		24	6.5	0.1625	34.9375		25	7.475	0.8125	31.85		36	6.6625	0.975	32.5		33
	54	7.8	0.325	25.025		25	8.125	-1.4625	36.4		26	15.275	5.3625	-40.4625		37	6.9875	0.4875	37.7		34
	55	-7.6375	0	27.3		26	6.825	0	33.475		27	4.875	0.975	32.6625		38	6.175	-1.3	34.125		35
	56	9.62	-3.0225	29.6725		27	7.475	0.4875	32.5		28	6.3375	0.8125	31.2		39	6.0125	-0.4875	39.975		36
	57	9.37083	1.51667	26.4875		28	6.5	-0.975	37.375		29	5.85	0	38.025		40	5.525	-0.4875	38.675		37
	58	-7.6375	-0.4875	30.0625		29	6.0125	-0.4875	38.5125		30	6.9875	-0.4875	36.2375		41	5.85	0.4875	34.125		38
	59	8.16563	-1.66562	31.6062		30	5.85	0.4875	38.5125		31	6.825	0.1625	34.45		42	7.475	-0.4875	34.9375		39
	60	-8.2875	-0.8125	28.6		31	7.15	0	37.05		32	6.6625	-0.1625	33.8		43	5.85	-1.95	42.7375		40
	61	-7.15	-1.4625	32.9875		32	6.0125	-0.1625	42.575		33	6.0125	0.65	34.125		44	6.175	-0.1625	36.2375		41
	62	-6.6625	-0.1625	30.0625		33	7.15	-1.1375	37.5375		34	5.3625	0.1625	36.5625		45	5.2	-0.1625	39		42
	63	-7.3125	0.8125	33.3125		34	6.175	-3.0875	32.825		35	6.0125	1.1375	32.5		46	5.6875	-0.4875	58.6625		43
	64	-4.7125	-0.325	31.85		35	4.3875	-0.975	31.3625		36	5.0375	-0.65	33.9625		47					44
	65	-8.6125	-0.65	37.7		36	5.6875	-0.4875	36.4		37	6.6625	-0.1625	39.1625		48	6.93333	-0.433334	39.8667		45
	66	7.6375	-0.65	31.525		37	4.3875	0.1625	34.775		38	6.59028	-1.11599	30.7125		49	6.9875	-1.4625	43.225		46	4.875	0
	67	6.5	0.4875	38.5125		38	6.6625	0.325	37.8625		39	4.875	0.8125	32.825		50	6.6625	-0.975	36.5625		47	7.3125	0
	68	-7.8	0.325	33.3125		39	5.85	-0.8125	37.8625		40	6.6625	-0.8125	33.8		51	6.3375	0.1625	35.9125		48	6.0125	0
	69	7.6375	0.4875	32.9875		40	6.825	-0.975	35.75		41	6.175	-0.8125	36.4		52	6.5	-1.95	36.075		49	5.85	0.1625
	70	7.3125	0.1625	31.525		41	7.475	-0.1625	42.4125		42	5.85	-1.4625	36.075		53	6.6625	-0.325	41.7625		50	4.875	-0.1625
	71	7.15	-1.95	37.5375		42	6.0125	-0.8125	37.8625		43	5.85	1.3	38.1875		54	5.2	-0.4875	39.8125		51	6.175	-0.8125
	72	-6.9875	-0.975	32.0125		43	5.85	0	43.225		44	7.6375	-1.3	36.5625		55	4.0625	-3.9	-94.0875		52	5.2	0.1625
	73	6.5	0.8125	36.8875		44	-6.22917	-0.704166	38.8375		45	5.0375	-0.975	35.75		56	6.825	0.325	39.1625		53
	74	6.825	0	35.5875		45	6.6625	1.625	37.2125		46	7.15	1.1375	39.1625		57	5.525	-0.325	34.775		54	5.6875	0
	75	6.5	-0.325	35.75		46	6.9875	0.65	39.65		47	6.825	0.325	40.4625		58	6.3375	0	38.35		55	6.3375	0.325
	76	-6.5	0.65	33.15		47	6.3375	1.1375	38.675		48	5.3625	-0.65	36.4		59	6.9875	0.8125	34.125		56	5.6875	-0.975
	77	-7.8	0.4875	32.6625		48	8.125	-0.4875	38.5125		49	6.9875	0.4875	38.35		60	5.3625	-0.4875	38.675		57	5.6875	-0.1625
	78	-7.3125	1.95	33.8		49	6.9875	0.1625	38.025		50	6.9875	-0.65	35.75		61	6.0125	0.4875	33.9625		58	5.6875	-0.325
	79	-5.6875	0.4875	38.5125		50	7.3125	0.325	38.675		51	6.175	-0.4875	39.8125		62	6.175	0.1625	38.5125		59	5.85	0.1625
	80	-6.3375	0.1625	36.075		51	5.6875	1.7875	35.2625		52	7.15	0.325	44.2		63	5.2	-0.65	37.2125		60	5.3625	-0.325
	81	6.175	-0.1625	36.4		52	6.5	-1.1375	35.9125		53	6.5	-0.1625	36.075		64	6.5	0.4875	37.7		61	5.0375	-0.975
	82	6.825	0	30.7125		53	6.0125	-0.65	31.525		54	6.825	-0.325	41.6		65	5.6875	0.1625	41.1125		62	6.0125	-0.65
	83	6.3375	1.4625	34.6125		54	6.12083	0.758333	33.475		55	7.475	-0.325	40.1375		66	7.8	-1.1375	34.6125		63	4.3875	-1.625
	84	6.0125	-0.1625	35.5875		55	6.825	0.1625	35.425		56	7.475	0.325	37.2125		67	5.6875	0.1625	36.8875		64	5.2	1.3
	85	-5.2	0.1625	39.975		56	5.6875	1.3	34.2875		57	7.6375	0.325	40.1375		68	6.9875	0.975	35.2625		65	5.6875	0.1625
	86	-7.15	-0.1625	32.175		57	5.2	-0.4875	38.1875		58	7.475	0.65	39.4875		69	8.6125	-0.1625	37.05		66	6.6625	0
	87	-5.525	0.8125	31.525		58	5.525	-0.1625	38.025		59	7.475	-0.4875	41.275		70	6.6625	-0.325	35.5875		67	6.175	-0.8125
	88	6.825	-1.1375	36.4		59	5.2	0.8125	36.2375		60	6.6625	-0.8125	28.4375		71	5.85	0.65	37.5375		68	6.0125	0
	89	7.15	0	35.9125		60	7.15	-0.975	33.3125		61	5.6875	-0.1625	38.5125		72	5.6875	-1.3	39.65		69	6.6625	0.65
	90	5.0375	0.8125	34.775		61	8.125	0.65	34.2875		62	7.475	0.1625	39		73	4.3875	0.4875	34.6125		70	5.85	0.65
	91	6.9875	-0.4875	34.9375		62	8.125	0.65	34.2875		63	5.85	0.1625	38.1875		74	7.9625	0	32.175		71	5.85	0.325
	92	6.175	0	36.075		63	6.6625	-1.1375	33.3125		64	6.9875	0	38.1875		75	6.175	0.325	35.75		72	4.875	0.325
	93	8.2875	1.3	41.925		64	7.9625	-0.325	38.675		65	7.15	0	38.1875		76	6.175	0	33.3125		73	5.2	0.1625
	94	-3.575	0	35.75		65	5.0375	-1.1375	35.5875		66	7.3125	0.8125	40.3		77	6.5	0	37.375		74	7.15	-0.1625
	95	6.175	0.4875	39.325		66	5.2	-0.4875	33.6375		67					78	6.175	0	36.5625		75	5.85	-0.1625
	96	6.825	-0.8125	39		67	4.7125	-0.975	40.4625		68	7.3125	-0.325	36.5625		79	5.6875	-1.95	30.225		76	6.825	-1.7875
	97	6.6625	-0.975	35.75		68	6.6625	0	38.675		69	6.5	-0.975	33.3125		80	5.3625	-1.95	35.5875		77	6.175	0
	98	-5.6875	0.975	35.75		69	7.15	-0.1625	33.3125		70	7.3125	0.4875	37.5375		81	4.7125	-0.4875	34.2875		78	6.3375	0.4875
	99	-6.0125	-0.4875	34.45		70	5.6875	-0.325	33.6375		71	6.825	0.1625	37.8625							79	5.525	-0.1625
	100	4.7125	0.975	38.8375		71	6.825	-0.1625	34.125		72	6.5	-0.1625	38.1875							80	5.3625	-0.4875
	101	-4.3875	-0.325	35.5875		72	5.6875	-0.4875	32.9875		73	6.3375	-0.1625	37.05							81	6.9875	-0.325
	102	-4.55	-2.1125	42.0875		73	5.6875	0.1625	34.125		74	-5.3625	-1.1375	27.625							82	6.5	-0.1625
	103	6.175	0.8125	35.5875		74	4.7125	0	34.125		75	6.825	-0.4875	40.95							83	5.6875	-1.4625
	104	5.525	-1.3	36.075		75	4.875	1.4625	32.5		76	5.525	-0.4875	39.8125							84
	105	7.3125	0.1625	38.8375							77	6.3375	0	37.05							85	5.85	0
	106	-7.15	0.325	40.4625							78	5.6875	-0.4875	36.075							86	6.825	0.65
	107	6.175	-1.7875	37.8625							79	4.55	0.325	43.7125							87	6.0125	0.1625
	108	7.3125	1.95	38.35							80	6.3375	-0.1625	34.125							88	6.6625	-0.325
	109	-6.5	0.4875	39.1625							81										89	5.3625	0.325
	110	6.6625	0.4875	41.4375							82	6.0125	0	34.2875							90	6.3375	0
	111	-5.0375	0.8125	41.925							83	5.6875	-0.1625	32.6625							91	5.0375	0.325
	112	-5.3625	0.975	37.8625																	92
	113	-5.6875	0.65	37.8625																	93	5.2	-0.325
	114	6.3375	-0.1625	35.9125																	94	5.525	0.325
	115	-6.0125	0.1625	35.75																	95	5.2	0.4875
	116	-4.3875	-0.4875	40.4625																	96	4.98333	0.216667
	117	4.225	0.8125	35.75																	97	6.5	-0.8125
	118	-6.3375	0.325	39.325																	98	6.3375	-0.325
	119	5.525	-0.8125	37.7																	99
	120	-4.3875	0.1625	37.2125																	100	5.85	0.1625
	121	5.6875	0	41.275																	101	5.2	-0.65
	122	-6.0125	-1.1375	38.025																	102	5.6875	0.975
	123	-4.3875	1.3	40.1375																	103	4.3875	0.1625
	124	-6.6625	0.325	37.375																	104	6.3375	0.975
	125	5.85	-0.325	36.5625																	105	5.525	-0.8125
	126	5.0375	0.325	35.9125																	106	6.6625	0.65
	127	-5.2	-1.4625	44.85																	107	6.175	-0.325
	128	-4.7125	-1.95	39.65																	108	5.525	-0.65
	129	-6.5	0.975	35.5875																	109	6.3375	-1.1375
	130	4.55	-0.65	43.225																	110	6.825	-1.1375
	131	6.5	1.1375	37.05																	111	5.6875	-0.65
	132	-6.9875	-0.975	43.225																	112	6.0125	0
	133	6.825	0.8125	43.3875																	113	6.0125	-0.1625
	134	6.175	0.1625	39.8125																	114	6.9875	0.1625
	135	5.0375	1.3	34.9375																	115	6.3375	0.1625
	136	7.15	0.975	35.2625																	116	6.175	-0.8125
	137	-4.98333	-0.379167	41.4375																	117	6.6625	-0.1625
	138	6.825	-0.1625	37.375																	118	5.85	-1.3
	139	-5.2	0	43.0625																	119	6.6625	0.1625
	140	-8.2875	0.1625	41.4375																	120	5.25417	0.270834
	141	-5.0375	1.1375	34.125																	121	5.2	0
	142	5.2	0.4875	36.5625																	122	5.85	-1.1375
	143	6.825	-0.325	36.5625																	123	6.3375	-0.325
	144	-4.55	0.8125	41.925																	124	6.0125	-0.975
	145	7.8	-1.4625	35.75																	125	5.525	0.1625
	146	15.4375	3.575	2.925																	126
	147	-6.825	-1.3	33.6375																	127	6.9875	0
	148	-6.825	0.4875	40.95																	128	5.85	-0.8125
	149	-6.6625	0.65	39.325																	129	6.5	-0.65
	150	-7.995	-0.65	40.4625																	130	6.6625	0
	151	-6.6625	0.65	39																	131	5.85	-0.65
	152	-6.175	-0.975	39.4875
	153	8.2875	0	39.325
	154	-5.85	-0.975	32.6625
	155	-4.875	0.975	37.5375
	156	-6.175	-0.65	39.325
	157	-4.875	-0.8125	38.5125
	158	5.525	-0.975	38.1875
	159	-7.15	1.1375	39.1625
	160	-8.2875	1.4625	34.6125
	161	-5.85	-1.3	40.3
	162	6.175	0	36.5625
	163	7.475	0.8125	38.025
	164	5.3625	0.8125	35.1
	165	-5.525	-2.6	34.9375
	166	6.6625	0	38.1875
	167	-5.85	0.325	36.2375
	168	-6.5	-0.975	35.9125
	169	6.0125	0.1625	31.85
	170	-5.85	-0.65	33.15
	171	-8.125	-2.1125	36.5625
	172	-6.3375	-1.3	33.9625
	173	-5.3625	2.1125	34.9375
	174	8.125	-1.3	32.825
	175	-5.0375	-0.325	36.4
	176	6.5	-1.1375	33.3125
	177	-5.525	-0.65	38.025
	178	-4.7125	-0.325	31.85
	179	6.9875	1.4625	31.2
	180	-6.825	0.4875	33.9625
	181	-5.525	-0.975	40.3
	182	-5.3625	0.8125	39
	183	6.175	0.4875	36.8875
	184	6.5	0.4875	32.9875
	185	-1.4625	-0.4875	34.6125
	186	7.22959	0.686479	38.9602
	187	4.7125	0.1625	32.0125
	188	-4.7125	-1.1375	32.6625
	189	-6.175	0	33.8
	190	6.175	0.1625	33.9625
	191	5.525	-0.975	36.2375
	192	-5.85	0	32.825
	193	4.55	-0.325	34.9375
	194	4.0625	-0.4875	37.2125
	195	-6.175	-1.1375	35.2625
	196	5.85	0.4875	39
	197	6.3375	-1.625	36.725
	198	6.6625	-1.1375	35.1
	199	6.175	-0.8125	38.35
	200	6.5	-0.8125	32.825
	201	-6.6625	0.65	34.775
	202	-6.6625	0.8125	33.9625
	203	-5.525	0	37.375
	204	-5.6875	-0.4875	34.775
	205	5.3625	1.625	35.2625
	206	-7.15	0.4875	40.1375
	207	-6.0125	1.3	39.325
	208	6.825	-1.3	36.2375
	209	-5.525	0.1625	41.1125
	210	-6.825	1.625	32.825
	211	-5.525	0	35.5875
	212	7.3125	1.3	39.1625
	213	-6.3375	-1.3	36.075
	214	-5.2	-0.1625	37.5375
	215	-5.525	0.325	36.8875
	216	5.525	-0.1625	37.05
	217	5.2	-1.3	31.85
	218	5.6875	0.325	36.725
	219	-4.7125	0.65	36.075
	220	6.0125	-0.325	37.8625
	221	6.5	-1.4625	36.2375
	222	-6.3375	0.1625	36.725
	223	-5.525	0.325	34.9375
	224	-6.3375	-0.1625	36.2375
	225	-6.3375	-1.625	34.2875
	226
	227	-6.3375	0.325	33.3125
	228	-5.6875	1.4625	31.0375
	229	5.85	0.4875	31.3625
	230	5.3625	0.325	37.8625
	231	6.825	-0.8125	39.975
	232	-6.5	0	35.9125
	233	6.0125	-1.3	36.075
	234	6.175	-1.95	35.75
	235	-6.5	-0.975	31.85
	236	5.2	0.1625	31.0375
	237	-6.175	-2.275	34.775
	238	-5.44375	-1.05625	34.6938
	239	7.8	0.1625	32.3375
	240	6.2725	0.7475	33.5725
	241	-5.3625	0.65	39.1625
	242	6.3375	0.4875	34.2875
	243	-10.5625	-5.2	-74.2625
	244	5.2	-0.975	37.7
	245	5.85	0.975	32.9875
	246	-5.6875	-0.325	34.9375
	247	-6.5	0.1625	35.9125
	248	6.175	0	26.8125
	249	7.3125	0.8125	35.5875
	250	6.825	0.8125	34.775
	251	-6.3375	0	31.85
	252	5.6875	-0.975	28.4375
	253	4.7125	0.4875	36.075
	254	6.0125	-1.3	36.075
	255	-6.6625	-0.1625	36.8875
	256	6.3375	-1.4625	32.175
	257	5.525	-0.4875	35.9125
	258	6.175	0.325	36.2375
	259	-6.5	-0.4875	29.0875
	260	-6.5	0.1625	33.3125
	261	-7.6375	-1.1375	36.075
	262	7.15	-0.8125	38.675
	263	6.0125	0.65	39.325
	264	5.3625	-0.4875	31.3625
	265	6.825	-2.1125	39.65
	266	8.2875	-0.975	42.25
	267	5.85	0.1625	35.5875
	268	-7.15	-0.325	32.825
	269	5.3625	-0.4875	32.825
	270	6.5	-0.65	32.825
	271	6.825	-1.4625	35.425
	272	-5.6875	-0.4875	37.05
	273	-6.3375	-0.1625	31.2
	274	5.85	-0.1625	27.7875
	275	-5.85	-0.975	34.125
	276	5.0375	1.1375	34.9375
	277	-5.6875	-1.1375	33.9625
	278	-5.6875	0.8125	36.4
	279	-5.6875	0.4875	34.45
	280	-6.6625	0.1625	33.9625
	281	-6.3375	1.1375	32.9875
	282	-6.6625	-1.4625	38.1875
	283	6.825	0.4875	36.4
	284	-6.175	-0.8125	35.425
	285	-6.5	-1.3	32.9875
	286	-6.5	-1.3	35.1
	287	-6.3375	-0.8125	33.6375
	288	-5.6875	0.325	35.5875
	289	-6.3375	0.975	34.9375
	290	6.6625	0.65	34.45
	291	7.3125	-0.1625	33.15
	292	-5.2	-0.4875	33.9625
	293	6.3375	-0.975	38.8375

## Sheet: H1L
Table 1
	Embryo 1_2.5_minutes					Embryo 2_5_minutes					Embryo 3_5_minutes					Embryo 4_5_minutes					Embryo 5_5_minutes
	Volume Number	X-distance, um	Y-distance, um	Z-distance, um		Volume Number	X-distance, um	Y-distance, um	Z-distance, um		Volume Number	X-distance, um	Y-distance, um	Z-distance, um		Volume Number	X-distance, um	Y-distance, um	Z-distance, um		Volume Number	X-distance, um	Y-distance, um	Z-distance, um
	30	10.8875	0	12.8375		1					2					13	-10.5625	0	14.7875		10
	31	12.1875	0	12.025		2					3					14	-11.05	1.1375	14.4625		11
	32	11.2125	-2.6	10.4		3					4					15					12
	33	10.2375	-0.8125	11.375		4	-10.075	-1.1375	15.925		5					16	-10.075	-1.1375	14.7875		13
	34	9.9125	-1.3	10.725		5	-10.075	-0.325	15.1125		6					17	-7.8	-0.4875	16.25		14
	35	-10.5625	0.1625	12.025		6	1.7875	8.9375	16.4125		7					18	-10.7792	0.920833	15.275		15
	36	-11.2125	2.6	11.7		7	-10.075	0.4875	15.7625		8					19	-10.4	-0.975	15.7625		16
	37	9.5875	-0.4875	12.35		8	-9.425	-0.325	18.6875		9	-10.8875	0.8125	13		20	-8.125	-0.1625	20.6375		17	-10.2375	0.8125	15.6
	38	11.05	0.1625	15.1125		9	-8.125	0.975	19.825		10	-12.35	6.175	12.35		21	-7.9625	0	23.4		18
	39					10	1.95	11.5375	21.45		11	-10.8875	-0.325	15.925		22	-9.9125	0.325	26.8125		19	-10.075	0	18.525
	40	-8.45	2.7625	14.3		11	1.4625	11.05	23.5625		12	-10.075	0.325	16.0875		23	-8.2875	0.1625	30.3875		20
	41	9.2625	1.1375	15.925		12	-7.9625	-8.6125	-0.1625		13	-9.75	0.65	15.4375		24	-7.8	0.8125	27.95		21
	42	-7.9625	-0.4875	15.925		13	1.7875	11.5375	24.7		14	-9.1	-2.275	17.875		25	-6.6625	0.4875	30.875		22
	43	10.4	0.325	15.925		14	-14.625	-3.575	-68.0875		15	-8.2875	0.8125	21.45		26	-6.5	-0.975	29.4125		23
	44	10.2375	-1.625	15.1125		15	-8.9375	0	32.6625		16	-8.45	0.65	18.6875		27	-5.85	0.1625	30.875		24
	45	-7.6375	1.1375	16.9		16	-8.6125	0.325	31.2		17	3.0875	12.025	24.05		28	-9.1	0.4875	35.9125		25
	46	7.15	-0.8125	17.225		17	-7.9625	0	35.425		18	-7.9625	0.325	21.125		29	-6.6625	0.1625	33.8		26
	47	10.5625	1.1375	16.7375		18	-6.9875	-0.8125	29.25		19	-6.825	-0.8125	22.75		30	-7.8	0.325	36.2375		27
	48	-7.9625	0.65	19.5		19	-7.9625	-1.1375	34.6125		20	-7.9625	-0.1625	27.3		31	-5.2	-1.625	37.5375		28
	49	-7.15	-0.4875	21.125		20	-8.775	-9.2625	-0.8125		21	-8.9375	0.325	28.7625		32	-7.15	0.1625	34.125		29
	50	7.6375	-0.325	19.6625		21	-7.3125	-0.975	33.3125		22	-6.9875	1.1375	27.7875		33	-6.175	-0.4875	32.0125		30
	51	10.2375	0.65	19.9875		22	-7.8	0.4875	35.1		23	-7.15	0.1625	37.8625		34	-6.0125	0.975	36.725		31
	52	8.9375	-1.7875	20.9625		23	-5.85	1.1375	40.3		24	-7.9625	0.4875	31.525		35	-7.15	0.1625	36.8875		32
	53	7.475	-1.7875	23.075		24	-6.0125	0	36.5625		25	-6.6625	-0.8125	31.525		36	-5.6875	0	33.475		33
	54	-6.9875	-0.1625	25.675		25	-7.3125	-0.1625	36.8875		26	-0.325	5.2	-41.1125		37	-6.3375	-0.325	38.5125		34
	55	8.45	-0.8125	27.7875		26	-5.85	0.4875	32.9875		27	-8.6125	-0.1625	32.0125		38	-5.6875	-0.4875	34.125		35
	56	-7.8	-2.4375	30.7125		27	-7.3125	-0.975	34.775		28	-6.5	0.4875	30.7125		39	-7.15	-0.8125	40.625		36
	57	-7.15	0.325	27.1375		28	-4.3875	-1.625	37.375		29	-5.6875	-0.1625	37.2125		40	-5.525	0.4875	39		37
	58	7.9625	-1.1375	30.55		29	-6.6625	-0.65	37.7		30	-7.3125	-0.4875	35.2625		41	-5.85	1.3	32.6625		38
	59	-8.08437	-0.853125	32.9062		30	-6.825	-0.8125	39.4875		31	-6.825	0.4875	34.9375		42	-7.15	0	35.1		39
	60	9.9125	-1.3	28.275		31	-7.9625	0.4875	38.5125		32	-6.3375	-0.1625	34.45		43	-4.55	1.3	42.0875		40
	61	6.3375	-0.325	33.3125		32	-6.9875	0.4875	42.575		33	-6.9875	0.325	36.5625		44	-5.525	-0.325	36.5625		41
	62	7.8	-0.65	29.575		33	-7.3125	-1.625	37.7		34	-5.0375	-0.325	36.8875		45	-6.6625	-0.1625	38.8375		42
	63	4.875	0.4875	34.45		34	-3.7375	-2.1125	33.15		35	-5.85	0	32.5		46	-5.6875	0.325	58.175		43
	64	6.825	-0.65	31.525		35	-4.875	0.8125	33.3125		36	-5.3625	0	33.8		47					44
	65	9.2625	-1.4625	37.7		36	-5.85	-0.325	36.5625		37	-6.9875	-0.4875	36.075		48	-6.39167	-0.595834	40.1917		45
	66	-6.5	0.8125	32.175		37	-6.3375	0.8125	35.425		38	-6.08472	-0.79099	30.0625		49	-5.6875	0.8125	42.575		46	-4.55	-0.1625	36.5625
	67	-8.125	-3.4125	39.975		38	-6.9875	0	37.8625		39	-5.3625	0	33.3125		50	-6.3375	-1.1375	37.375		47	-7.3125	-0.4875	38.1875
	68	6.175	-0.65	32.825		39	-5.525	-0.4875	38.8375		40	-5.525	-0.4875	33.6375		51	-6.3375	-0.4875	35.5875		48	-5.3625	0.1625	33.6375
	69	-6.5	0	32.825		40	-6.5	-0.975	35.9125		41	-6.825	-0.1625	37.375		52	-5.0375	-1.3	36.8875		49	-5.44375	0	33.8813
	70	-5.6875	0.8125	32.175		41	-6.3375	-0.325	42.25		42	-6.825	-0.4875	35.75		53	-6.6625	-1.1375	42.7375		50	-5.85	-0.8125	34.45
	71	-7.3125	1.7875	37.05		42	-5.3625	-0.8125	38.025		43	-5.525	-0.1625	37.5375		54	-5.3625	-0.1625	39.65		51	-5.3625	-0.1625	37.375
	72	8.125	-0.1625	32.0125		43	-5.3625	0.4875	43.7125		44	-7.15	0.4875	35.75		55	-9.9125	-5.0375	-95.55		52	-5.0375	0.4875	38.5125
	73	-7.8	0.65	37.05		44					45	-6.5	-0.65	35.425		56	-8.6125	-0.325	38.35		53
	74	-7.20417	-0.920833	35.1		45	-6.9875	0.65	37.05		46	-6.6625	0.4875	40.3		57	-5.85	0.8125	34.775		54	-5.6875	-0.4875	39.975
	75	-7.15	0.65	35.5875		46	-6.175	1.1375	39.4875		47	-7.15	-0.1625	40.625		58	-6.175	0.975	39.8125		55	-5.525	0.325	33.9625
	76	7.475	0.8125	33.15		47	-6.175	1.4625	37.8625		48	-6.0125	0.65	35.9125		59	-7.475	0	33.475		56	-5.85	-0.325	38.5125
	77	7.15	1.3	33.3125		48	-6.5	-0.1625	38.025		49	-6.825	-0.325	38.35		60	-5.6875	-0.1625	38.8375		57	-4.55	0	34.45
	78	6.3375	0.4875	34.45		49	-7.3125	0.8125	39		50	-7.3125	-0.1625	35.9125		61	-4.875	0.65	34.775		58	-6.0125	0.65	37.2125
	79	7.8	-1.4625	39		50	-5.525	-0.1625	37.7		51	-7.3125	-0.4875	38.8375		62	-6.0125	-0.1625	38.025		59	-6.0125	-0.8125	39
	80	7.6375	0.1625	36.725		51	-5.6875	0.65	36.2375		52	-7.3125	-0.325	42.575		63	-4.7125	-0.975	36.5625		60	-6.0125	-1.625	38.5125
	81	-6.6625	-1.3	36.4		52	-6.3375	-0.1625	34.45		53	-6.3375	0.1625	36.075		64	-7.9625	0.325	37.5375		61	-6.3375	0	40.1375
	82	-6.6625	1.1375	29.7375		53	-4.3875	-0.8125	31.85		54	-6.3375	-0.4875	40.625		65	-7.3125	0	40.95		62	-5.6875	0.1625	37.2125
	83	-7.15	-0.325	35.5875		54	-6.60833	-0.0541671	33.15		55	-6.9875	-0.4875	40.4625		66	-8.2875	-0.65	34.6125		63	-7.8	-0.65	38.5125
	84	-6.6625	-0.975	35.75		55	-6.0125	0	35.425		56	-5.6875	-0.325	37.8625		67	-6.175	-0.1625	37.375		64	-4.55	1.625	36.2375
	85	5.0375	1.4625	38.35		56	-5.3625	1.1375	33.9625		57	-6.825	-0.1625	40.3		68	-5.6875	1.1375	34.6125		65	-5.6875	-0.1625	32.9875
	86	6.825	-0.65	32.5		57	-6.6625	0.4875	38.35		58	-6.5	-0.65	39.8125		69	-6.5	0.325	36.5625		66	-7.8	0.325	38.35
	87	6.6625	0.4875	32.175		58	-6.0125	-0.4875	38.025		59	-7.15	0.325	40.625		70	-6.6625	0	35.9125		67	-4.7125	-1.4625	37.7
	88	-7.3125	0.4875	36.5625		59	-5.3625	0.1625	36.4		60	-6.175	-0.4875	29.25		71	-5.0375	0.325	37.8625		68	-5.6875	-0.325	39.8125
	89	-5.525	-2.925	36.725		60	-7.3125	0.325	33.9625		61	-6.175	0	37.8625		72	-5.3625	0.1625	38.5125		69	-6.175	0.4875	39.8125
	90	-6.5	-0.65	35.425		61	-7.6375	-0.65	34.775		62	-6.6625	0	38.675		73	-6.6625	-0.325	34.45		70	-5.85	0.1625	36.075
	91	-6.6625	0.4875	33.9625		62	-7.6375	-0.65	34.775		63	-5.0375	-0.4875	39.325		74	-6.5	0.1625	32.175		71	-6.6625	0	38.8375
	92	-5.0375	0.4875	35.9125		63	-6.0125	-0.1625	33.475		64	-6.9875	-0.325	39.4875		75	-6.175	-0.8125	35.425		72	-5.3625	-0.325	35.1
	93	-6.5	-0.1625	41.4375		64	-5.85	0.4875	38.8375		65	-5.85	0.8125	38.1875		76	-6.0125	-0.975	32.5		73	-5.6875	0.1625	40.625
	94	5.6875	-1.3	39.325		65	-6.3375	-0.975	35.2625		66	-6.6625	0.65	39.8125		77	-6.77083	0.108334	39.2708		74	-5.6875	-0.1625	37.8625
	95	-6.3375	-0.325	38.025		66	-6.175	-0.65	33.9625		67					78	-6.5	-0.65	36.725		75	-6.175	0.1625	39.65
	96	-7.475	-2.1125	38.1875		67	-4.55	-0.1625	39.4875		68	-6.5	-0.65	36.725		79	-6.175	-0.325	29.4125		76	-5.3625	-0.65	34.775
	97	-7.15	-0.8125	36.2375		68	-5.525	0	38.025		69	-7.6375	-0.4875	32.175		80	-4.7125	-1.3	35.2625		77	-7.3125	-0.4875	37.7
	98	5.6875	1.95	36.2375		69	-5.525	-0.1625	32.6625		70	-6.825	0.8125	38.025		81	-5.6875	-0.975	34.45		78	-5.6875	0	37.2125
	99	6.175	0.325	35.9125		70	-5.3625	-0.1625	33.9625		71	-6.6625	-0.65	38.35							79	-5.80938	-0.73125	33.2719
	100	-5.6875	1.1375	37.375		71	-5.525	0.65	34.6125		72	-6.6625	-0.65	38.1875							80	-5.525	-0.8125	37.375
	101	5.3625	0	35.5875		72	-7.8	-1.3	33.475		73	-5.6875	-0.4875	36.8875							81	-7.3125	0.325	37.5375
	102	5.525	0.8125	42.0875		73	-6.0125	0	33.3125		74	5.525	0.65	27.4625							82	-6.0125	0	32.175
	103	-6.5	-2.1125	36.8875		74	-5.3625	-0.325	34.6125		75	-6.0125	-0.65	40.4625							83	-5.3625	-0.975	35.9125
	104	-5.2	-2.1125	36.5625		75	-5.3625	0.975	32.825		76	-5.85	-0.325	40.3							84
	105	-7.15	1.1375	38.5125							77	-5.85	0.8125	37.375							85	-5.525	0.325	31.0375
	106	5.2	0	39.65							78	-6.6625	-0.65	35.5875							86	-6.175	1.3	33.475
	107	-5.3625	0.8125	40.1375							79	-5.6875	0.1625	42.9							87	-6.5	-0.1625	34.775
	108	-7.15	2.4375	39.325							80	-6.0125	-0.4875	34.775							88	-6.5	0.65	34.6125
	109	6.6625	0.4875	39.1625							81										89	-6.3375	0.65	33.6375
	110	-5.85	0	41.925							82	-6.3375	0.975	34.6125							90	-6.9875	-0.1625	35.5875
	111	4.875	-0.325	41.6							83	-5.525	0.325	33.15							91	-6.0125	-1.1375	33.6375
	112	7.475	0	38.1875																	92
	113	6.825	0.1625	37.8625																	93	-6.0125	-0.325	34.775
	114	-5.2	-0.65	36.8875																	94	-5.85	0.975	34.775
	115	5.85	0	35.425																	95	-5.3625	-0.4875	33.15
	116	5.85	-1.1375	39.4875																	96	-6.0125	0.8125	31.0375
	117	-7.3125	0.975	36.075																	97	-4.875	-0.975	32.0125
	118	7.6375	-0.65	39.1625																	98	-6.0125	0.325	35.1
	119	-5.85	1.625	37.05																	99
	120	6.825	-0.325	38.1875																	100	-5.85	0.4875	32.9875
	121	-6.0125	0.325	41.7625																	101	-5.0375	0	33.8
	122	5.0375	-1.1375	38.35																	102	-6.3375	-0.8125	34.45
	123	8.2875	1.95	40.4625																	103	-6.9875	0.4875	31.3625
	124	5.525	0.325	37.375																	104	-6.0125	0.65	31.6875
	125	-4.875	0.65	36.075																	105	-5.2	-0.65	31.0375
	126	-5.0375	0	36.4																	106	-6.175	0.8125	35.9125
	127	6.175	-0.65	43.3875																	107	-5.2	-0.325	31.2
	128	6.9875	-0.4875	39.975																	108	-6.3375	0.325	31.0375
	129	6.3375	0.4875	35.1																	109	-5.2	-1.3	27.7875
	130	-5.6875	0.325	40.7875																	110	-6.0125	-0.8125	32.5
	131	-6.0125	0.65	37.375																	111	-5.3625	-0.65	29.9
	132	6.5	-0.975	43.55																	112	-4.7125	0	28.4375
	133	-5.0375	0.65	42.4125																	113	-5.525	0.325	31.85
	134	-5.0375	-0.1625	41.275																	114	-5.6875	-0.975	32.175
	135	-5.2	0.1625	34.775																	115	-5.525	0.1625	31.2
	136	-7.6375	0.1625	35.75																	116	-6.0125	-0.1625	29.4125
	137	5.57917	-0.0541671	41.275																	117	-6.175	-0.325	32.0125
	138	-5.0375	-0.325	38.025																	118	-6.0125	-0.4875	28.4375
	139	4.7125	0.1625	42.9																	119	-6.175	0.4875	29.7375
	140	5.525	0.65	40.3																	120	-6.3375	0.975	28.7625
	141	5.3625	1.95	33.8																	121	-5.2	0	27.95
	142	-6.5	0.8125	36.4																	122	-6.5	-1.1375	29.9
	143	-6.175	-0.65	38.675																	123	-6.9875	-0.4875	29.25
	144	3.9	-1.4625	41.7625																	124	-5.0375	-0.975	26.325
	145	-6.5	-1.3	34.9375																	125	-5.525	-0.1625	30.0625
	146	4.0625	2.925	3.0875																	126
	147	6.6625	0.1625	33.8																	127	-6.3375	-0.325	27.3
	148	5.85	-1.4625	39.8125																	128	-5.6875	1.1375	27.625
	149	5.0375	-0.325	37.8625																	129	-5.525	0.1625	31.2
	150	6.825	0.4875	40.4625																	130	-6.175	0.1625	32.6625
	151	6.5	-0.325	38.675																	131	-5.0375	0	33.475
	152	6.0125	-1.1375	38.8375
	153	-6.5	-0.4875	40.1375
	154	6.5	-0.65	33.15
	155
	156	6.5	-1.3	39.1625
	157	5.2	-0.325	38.8375
	158	-5.525	-0.325	37.05
	159	6.6625	-1.1375	39.8125
	160	6.5	0.1625	35.75
	161	6.3375	-0.65	40.4625
	162	-5.2	0.8125	36.2375
	163	-7.6375	0.65	37.05
	164	-8.125	-1.3	35.2625
	165	5.3625	-0.4875	35.1
	166	-6.5	-0.65	39
	167	6.6625	-0.8125	35.5875
	168	6.825	0	36.075
	169	-6.9875	0.325	31.6875
	170	5.2	-0.975	34.45
	171	5.6875	-0.1625	37.05
	172	6.5	-0.325	34.775
	173	5.525	-2.275	32.3375
	174	-5.525	-2.1125	32.9875
	175	5.85	1.4625	38.1875
	176	-5.6875	0.1625	33.475
	177	6.9875	0.8125	38.8375
	178	4.7125	-0.1625	33.475
	179	-6.5	-1.1375	31.3625
	180	6.0125	0.1625	34.2875
	181	4.875	-1.95	40.3
	182	5.85	0.1625	39.8125
	183	-6.3375	-1.625	39
	184	-5.0375	0.4875	32.825
	185	11.05	1.1375	35.1
	186	-6.74541	0.686479	39.2852
	187	-5.85	1.625	32.6625
	188	6.6625	-0.325	33.9625
	189	6.6625	-0.65	35.425
	190	-6.0125	-0.4875	33.9625
	191	-6.9875	-0.1625	36.4
	192	7.15	-0.65	32.5
	193	-6.175	1.1375	36.5625
	194	-5.525	-0.4875	37.05
	195	6.6625	-0.975	35.5875
	196	-4.65833	0.920833	39.4875
	197	-6.6625	0.65	38.35
	198	-5.3625	-0.8125	35.9125
	199	-6.6625	0	37.8625
	200	-5.3625	0.65	33.475
	201	5.6875	1.1375	35.75
	202	6.0125	1.1375	32.825
	203	5.0375	-0.975	37.05
	204	5.3625	0.4875	34.775
	205	-5.85	0.4875	36.075
	206	4.7125	1.1375	39.8125
	207	5.3625	-0.325	40.7875
	208	-4.3875	-1.625	36.4
	209	5.6875	-0.65	41.7625
	210	5.0375	0.8125	32.6625
	211	6.0125	-0.65	35.2625
	212	-8.775	1.1375	39.8125
	213	5.6875	-0.65	35.2625
	214	5.0375	2.275	37.2125
	215	6.5	-0.4875	37.7
	216	-5.525	-0.325	36.8875
	217	-4.7125	1.4625	29.9
	218	-5.3625	2.7625	36.2375
	219	5.6875	-1.4625	34.6125
	220	-3.7375	-0.65	37.2125
	221	-6.0125	0.325	36.4
	222	5.3625	-0.325	38.35
	223	6.6625	-0.4875	36.075
	224	6.6625	-0.975	36.075
	225	6.0125	-2.275	34.775
	226
	227	6.6625	-0.4875	34.45
	228	6.0125	-0.8125	31.3625
	229	-5.525	0.975	31.2
	230	-4.875	0.1625	37.8625
	231	-7.15	-1.95	38.675
	232	4.55	1.3	35.75
	233	-4.875	-0.4875	36.725
	234	-4.7125	-0.8125	37.05
	235	4.875	-0.325	32.5
	236	-6.5	-1.625	30.875
	237	7.3125	-2.275	37.5375
	238	5.3625	-1.3	34.9375
	239	-7.8	-0.65	32.3375
	240	-5.85	0.65	34.6125
	241	6.0125	0.1625	38.1875
	242	-4.55	0.4875	34.45
	243	1.3	-7.3125	-74.75
	244	-5.85	0.65	37.5375
	245	-6.3375	0.975	34.125
	246	6.9875	0.325	34.9375
	247	5.2	0.1625	36.725
	248	-4.875	-0.8125	27.625
	249	-6.0125	0.65	43.225
	250	-5.85	0.1625	35.425
	251	5.3625	-0.975	32.5
	252	-5.6875	-1.7875	27.7875
	253	-5.3625	0.1625	36.2375
	254	-6.175	-1.1375	36.2375
	255	5.6875	-0.325	38.1875
	256	-4.55	0	32.825
	257	-5.85	0	37.375
	258	-4.3875	1.625	35.75
	259	5.2	-0.4875	32.6625
	260	6.6625	0.65	32.6625
	261	6.3375	-0.1625	36.5625
	262	-4.875	-0.975	39.65
	263	-6.5	0.4875	39.65
	264	-6.5	-0.975	32.5
	265	-7.15	-2.7625	40.1375
	266	-7.3125	-0.4875	42.0875
	267	-6.5	0.8125	35.75
	268	7.3125	-0.8125	32.6625
	269	-6.0125	0.325	34.125
	270	-6.3375	0.1625	32.9875
	271	-5.2	0.325	34.775
	272	7.3125	-0.8125	37.2125
	273	5.3625	-0.65	31.85
	274	-5.3625	0.65	28.275
	275	6.5	0.4875	33.9625
	276	-5.525	0.4875	34.6125
	277	6.3375	-0.4875	34.9375
	278	6.9875	-0.4875	36.075
	279	7.3125	-2.1125	34.2875
	280	5.525	0.8125	33.9625
	281	6.5	-1.7875	33.15
	282	6.6625	0.65	36.725
	283	-5.3625	0.8125	37.2125
	284	5.0375	0.4875	36.5625
	285	6.6625	-0.975	33.9625
	286	7.04167	-1.02917	35.5875
	287	5.85	-1.3	35.9125
	288	5.85	0.325	36.2375
	289	5.85	-0.4875	34.45
	290	-4.7125	1.4625	35.2625
	291	-5.0375	0.4875	33.3125
	292	6.3375	-1.1375	33.9625
	293	-6.5	-1.4625	39.8125

## Sheet: H2R
Table 1
	Embryo 1_2.5_minutes					Embryo 2_5_minutes					Embryo 3_5_minutes					Embryo 4_5_minutes					Embryo 5_5_minutes
	Volume Number	X-distance, um	Y-distance, um	Z-distance, um		Volume Number	X-distance, um	Y-distance, um	Z-distance, um		Volume Number	X-distance, um	Y-distance, um	Z-distance, um		Volume Number	X-distance, um	Y-distance, um	Z-distance, um		Volume Number	X-distance, um	Y-distance, um	Z-distance, um
	30					1					2					13	11.05	0.1625	24.7		10
	31					2					3					14	8.6125	-0.975	25.5125		11
	32	-8.775	-0.325	17.875		3					4					15					12
	33	-9.2625	-1.3	19.5		4	9.425	0.65	24.8625		5					16	8.775	0.4875	26.4875		13
	34	-9.5875	-0.975	19.175		5	9.425	-0.1625	24.8625		6					17	7.15	0.65	27.95		14
	35	12.675	0.975	18.525		6	15.1125	9.1	26.4875		7					18	9.20833	0.108333	28.6		15
	36	9.425	-0.4875	17.875		7	10.4	0.8125	26.8125		8					19	8.775	-0.8125	30.3875		16
	37	-10.4	0.325	21.125		8	8.9375	-0.8125	29.575		9					20	8.45	-0.4875	35.9125		17
	38	-9.425	0.1625	24.7		9	8.39583	0.270834	31.6875		10	8.2875	6.6625	18.85		21	8.45	0	41.7625		18
	39					10	0	0	0		11	10.075	-0.1625	23.075		22	7.9625	0.975	43.3875		19	9.2625	-0.1625	27.95
	40	9.1	-2.6	21.45		11	19.6625	11.375	34.6125		12	9.1	0	24.8625		23	6.6625	0.1625	44.6875		20
	41	-10.4	0.65	25.1875		12	-7.9625	-8.6125	-0.1625		13	10.725	0	24.7		24	8.45	-0.1625	43.55		21
	42	10.725	-0.325	25.025		13	0	0	0		14	10.725	-1.3	27.95		25	9.5875	1.7875	46.9625		22
	43	-9.2625	0.325	23.8875		14	2.4375	-3.9	-53.7875		15	7.8	-0.975	31.0375		26	7.3125	-0.4875	48.5875		23
	44	-10.2375	0.1625	24.5375		15	8.9375	0	43.225		16	8.45	1.3	28.4375		27	6.825	0.4875	52.1625		24
	45	10.2375	0.975	27.1375		16	8.6125	0.4875	44.85		17	21.2875	13.975	34.125		28	7.475	0.325	53.1375		25
	46	-10.075	-1.4625	27.4625		17	7.3125	-0.1625	49.8875		18	9.5875	0	31.525		29	6.71667	-0.108333	51.5125		26
	47	-9.425	-0.1625	28.1125		18	5.525	-0.1625	42.25		19	6.5	0.1625	35.035		30	6.5	-0.4875	54.925		27
	48	9.2625	1.625	32.3375		19	7.6375	-1.3	49.4		20	8.125	0.1625	38.675		31	6.3375	-0.4875	56.0625		28
	49	8.45	0.325	34.255		20	6.9875	-0.1625	45.3375		21	8.6125	0	40.3		32	7.3125	-0.1625	51.1875		29
	50	-9.1	-0.65	31.0375		21	8.125	0.325	48.1		22	7.9625	1.4625	39.975		33	6.6625	-0.325	53.3		30
	51	-8.2875	0.8125	34.775		22	6.9875	0.325	49.4		23	6.5	0.4875	49.8875		34	4.55	0.65	54.6		31
	52	-8.775	-0.8125	33.9625		23	5.0375	0.4875	55.9		24	8.125	0.4875	43.7125		35	7.3125	-0.1625	57.85		32
	53	-7.8	-0.1625	35.2625		24	6.825	-0.4875	54.6		25	7.6375	0.4875	45.9875		36	7.15	-0.325	52.65		33
	54	9.1	0.65	37.8625		25	6.3375	-0.65	52.325		26	14.7875	5.2	-26.65		37	6.175	-0.325	53.4625		34
	55	-6.5	0.4875	40.625		26	7.3125	-0.4875	50.8625		27	6.0125	0.325	48.425		38	5.3625	0.325	54.1125		35
	56	8.45	-2.1125	44.2		27	5.85	-0.1625	50.8625		28	5.525	-0.65	46.475		39	5.6875	0	62.725		36
	57	7.8	0.65	40.1375		28	6.9875	0	55.4125		29	5.0375	-0.325	51.675		40	5.6875	0	58.3375		37
	58	-8.6125	-0.65	42.0875		29	6.9875	0.65	57.525		30	6.9875	-0.325	51.35		41	6.5	-0.4875	53.4625		38
	59	6.70312	-0.203125	47.3687		30	6.6625	0	58.3375		31	6.9875	0.4875	51.1875		42	6.825	-0.325	53.625		39
	60	-7.15	0	39.975		31	5.525	0.8125	56.875		32	6.175	0.325	51.025		43	6.5	-0.1625	63.7		40
	61	-7.15	-1.625	48.9125		32	5.3625	-0.65	58.825		33	6.5	1.1375	52.65		44	6.5	0.1625	59.6375		41
	62	-4.875	-0.325	42.25		33	6.0125	-0.975	56.875		34	6.0125	0.4875	54.275		45	5.85	-0.8125	59.15		42
	63	-6.9875	1.4625	46.6375		34	7.6375	-3.0875	53.3		35	4.55	-0.4875	49.2375		46	6.5	0.325	72.15		43
	64	-6.0125	-0.325	44.2		35	5.0375	0	51.5125		36	4.3875	-0.65	50.8625		47					44
	65	-7.15	0	53.4625		36	6.3375	0.325	55.575		37	6.3375	-0.1625	55.7375		48	6.28333	-0.270834	59.5292		45
	66	6.5	1.1375	48.5875		37	6.0125	0.325	55.4125		38	6.91528	-1.92849	50.2125		49	6.6625	0.325	63.375		46	5.3625	-1.4625	53.4625
	67	6.6625	0.1625	53.3		38	8.45	-0.1625	56.55		39	8.45	1.7875	53.4625		50	6.825	-0.325	54.7625		47	7.15	-0.65	55.0875
	68	-7.8	0.325	45.9875		39	5.525	-1.1375	57.0375		40	6.3375	-0.325	50.5375		51	6.76	-0.325	58.3375		48	5.525	0.1625	51.8375
	69	8.125	0	46.9625		40	6.5	-0.8125	57.0375		41	4.875	-0.8125	53.7875		52	6.5	-0.8125	57.525		49	6.5	-0.4875	50.7
	70	7.6375	0.1625	43.55		41	5.95833	1.02917	61.1		42	6.6625	-0.975	54.4375		53	6.3375	0.65	64.5125		50	5.2	-1.1375	52
	71	7.475	-1.3	51.025		42	6.5	-0.65	56.55		43	6.825	1.95	58.9875		54	5.6875	-0.1625	60.6125		51	5.525	-0.975	53.7875
	72	-6.3375	0.65	45.6625		43	5.2	0.325	64.1875		44	5.85	-0.8125	55.4125		55	-3.25	-4.875	-136.338		52	5.6875	0.65	55.4125
	73	6.6625	1.625	54.1125		44	6.175	-0.325	60.775		45	4.7125	-0.65	51.1875		56	5.3625	-0.8125	59.3125		53
	74	6.0125	-0.325	49.2375		45	7.3125	0.1625	54.275		46	7.15	0.4875	58.5		57	6.5	0	56.7125		54	5.0375	0	56.875
	75	6.5	-0.1625	52.1625		46	6.5	-0.1625	56.3875		47	6.0125	0.65	56.7125		58	6.5	0.4875	60.775		55	6.825	0.8125	54.925
	76	-5.3625	0.4875	48.5875		47	6.0125	1.4625	55.0875		48	6.0125	-0.325	53.4625		59	7.15	0.1625	53.1375		56	5.6875	-1.1375	56.3875
	77	-5.3625	1.3	48.5875		48	6.825	-0.4875	55.9		49	6.175	0.4875	57.85		60	6.5	0.975	61.2625		57	6.5	0.4875	56.225
	78	-6.825	1.1375	50.05		49	5.0375	1.4625	56.7125		50	7.3125	-0.65	53.3		61	6.175	0.1625	55.4125		58	6.6625	0	55.4125
	79	-7.6375	0.325	54.925		50	6.9875	0	58.175		51	7.3125	-0.1625	57.3625		62	6.5	0.1625	58.6625		59	6.175	0.325	56.875
	80	-8.2875	0.4875	52.975		51	6.9875	1.4625	54.7625		52	6.6625	0.1625	63.8625		63	6.3375	-0.325	60.775		60	5.0375	-0.325	58.3375
	81	5.6875	0.65	52		52	5.85	-0.65	59.3125		53	6.3375	0.1625	55.4125		64	6.175	0.65	59.475		61	5.3625	-0.975	60.6125
	82	6.3375	0.4875	46.3125		53	6.175	-0.325	50.2125		54	6.175	-0.4875	57.2		65	6.175	0	65.65		62	5.85	-0.4875	56.225
	83	6.5	0.975	52.4875		54	5.74167	-0.541667	59.9625		55	6.3375	0.4875	60.125		66	7.15	0	53.95		63	4.0625	-0.65	55.4125
	84	6.3375	0.1625	57.2		55	6.9875	0	55.9		56	7.3125	0	57.6875		67	5.3625	0	54.925		64	6.5	0.1625	55.575
	85	-6.175	0.1625	57.85		56	4.7125	0.8125	52.1625		57	6.5	1.1375	57.6875		68	6.0125	-0.325	56.225		65	6.6625	0	52.325
	86	-6.175	-0.975	50.05		57	6.5	0.1625	64.025		58	6.825	0.8125	58.5		69	5.6875	-1.7875	56.0625		66	5.3625	0	56.3875
	87	-4.875	0.4875	48.75		58	5.85	-0.8125	56.875		59	5.6875	-0.325	58.175		70	6.825	0	59.15		67	6.9875	-0.975	57.2
	88	6.825	-1.1375	55.0875		59	5.0375	0	55.7375		60	6.9875	0	50.05		71	6.0125	-0.8125	56.0625		68	7.8	0	56.3875
	89	7.6375	0.325	55.9		60	6.9875	-1.3	59.15		61	6.6625	-0.1625	59.15		72	5.85	0.8125	57.3625		69	5.525	0.1625	57.3625
	90	5.85	0.4875	54.6		61	6.5	0.975	54.925		62	5.6875	0.65	58.0125		73	4.55	0.4875	63.5375		70	6.5	0.325	55.25
	91	6.5	-0.1625	53.625		62	6.5	0.975	54.925		63	6.825	1.1375	57.85		74	6.3375	-0.325	59.6375		71	6.0125	-0.65	56.55
	92	5.85	0.325	53.7875		63	5.85	0.325	59.3125		64	6.175	0	56.55		75	7.3125	0.1625	55.25		72	6.0125	-0.975	53.4625
	93	6.9875	0.65	56.0625		64	6.87917	-0.541666	57.85		65	8.2875	0	54.6		76	5.6875	-0.975	56.225		73	7.15	-0.1625	59.6375
	94	-8.125	-0.975	57.3625		65	5.525	-0.1625	60.125		66	7.15	0.8125	59.15		77	6.0125	-0.4875	58.175		74	8.125	0.975	58.3375
	95	5.525	-0.1625	52.975		66	5.6875	-0.1625	54.925		67					78	5.6875	0	58.3375		75	5.6875	-0.975	58.3375
	96	6.825	-1.625	56.55		67	5.6875	0.65	61.5875		68	6.9875	0	52.1625		79	6.9875	0	56.7125		76	7.15	1.3	55.4125
	97	6.825	0.1625	56.0625		68	6.5	-0.325	57.0375		69	6.6625	0	49.2375		80	5.0375	-0.1625	56.55		77	5.525	-0.325	55.0875
	98	-7.475	-0.975	62.725		69	6.9875	-0.65	53.3		70	5.2	0.1625	56.0625		81	5.3625	-1.4625	60.6125		78	6.74375	-0.24375	58.9062
	99	-6.9875	-1.1375	51.8375		70	5.2	-0.65	53.625		71	6.6625	-0.65	55.25							79	5.85	1.1375	49.5625
	100	5.2	0.975	55.25		71	6.0125	1.95	54.925		72	6.3375	-0.4875	55.575							80	4.0625	-0.4875	56.55
	101	-6.5	-1.625	58.3375		72	7.6375	-0.325	57.3625		73	6.825	-0.1625	52.4875							81	6.3375	0	58.175
	102	-6.6625	-0.975	60.125		73	6.175	0.975	56.3875		74	-6.5	-0.8125	44.2							82	6.175	0.8125	50.05
	103	7.15	-1.95	57.0375		74	5.85	0.4875	58.3375		75	6.3375	0.975	59.6375							83	6.0125	-0.8125	56.875
	104	6.175	-0.325	55.7375		75	7.3125	0.975	58.6625		76	5.525	0.1625	56.3875							84
	105	6.6625	-1.95	57.85							77	6.9875	-0.8125	55.7375							85	6.175	-0.65	52
	106	-7.475	-0.1625	60.6125							78	5.6875	-0.325	57.525							86	7.6375	-0.4875	54.275
	107	6.9875	-1.1375	57.85							79	4.7125	-0.1625	63.05							87	5.525	-0.4875	55.0875
	108	6.3375	0.975	55.9							80	6.5	-0.325	58.6625							88	7.3125	0.325	55.25
	109	-6.0125	0.4875	57.6875							81										89	7.8	-0.325	55.9
	110	5.6875	0.65	63.7							82	6.0125	0.4875	56.3875							90	6.825	-0.975	55.25
	111	-5.525	-0.4875	57.3625							83	6.175	0.1625	56.3875							91	6.825	-0.4875	54.275
	112	-5.85	1.1375	56.875																	92
	113	-6.175	0.8125	61.75																	93	7.3125	-0.8125	58.5
	114	6.3375	0.4875	54.4375																	94	6.0125	1.625	53.1375
	115	-5.3625	-0.4875	56.225																	95	7.3125	1.1375	54.7625
	116	-6.175	-0.65	56.55																	96	6.6625	0.975	51.5125
	117	3.0875	0.975	55.9																	97	7.6375	-1.1375	53.7875
	118	-5.2	0.1625	57.3625																	98	7.3125	-0.1625	54.6
	119	6.3375	0	52.8125																	99
	120	-5.0375	0	55.0875																	100	6.175	0.65	51.1875
	121	5.2	0.8125	58.825																	101	5.6875	-1.625	51.5125
	122	-6.9875	-0.4875	57.6875																	102	5.6875	1.1375	52.1625
	123	-4.3875	0.8125	65.325																	103	5.2	0.1625	50.5375
	124	-6.5	1.3	58.6625																	104	7.6375	0.4875	50.8625
	125	6.175	-0.65	59.9625																	105	7.475	0	49.4
	126	5.3625	0.1625	56.55																	106	6.5	0.4875	52
	127	-5.0375	0	62.075																	107	6.6625	0.8125	48.9125
	128	-3.7375	0	60.6125																	108	7.3125	0.1625	48.75
	129	-6.5	-0.975	57.6875																	109	7.475	-0.4875	48.5875
	130	-5.6875	0.975	63.7																	110	6.9875	-0.975	52
	131	4.3875	0.8125	55.0875																	111	7.475	-1.3	47.9375
	132	-6.3375	0.65	61.5875																	112	8.2875	0	48.425
	133	7.3125	0.8125	61.425																	113	6.5	-0.1625	48.425
	134	5.6875	0.8125	63.7																	114	6.6625	-1.625	51.1875
	135	6.9875	1.1375	53.7875																	115	7.6375	-1.1375	51.675
	136	7.3125	2.4375	55.0875																	116	7.15	-0.325	51.025
	137	-6.12083	0.920833	57.0375																	117	7.15	0.325	52
	138	5.525	-1.3	54.1125																	118	7.3125	-0.4875	46.6375
	139	-5.525	-0.4875	60.2875																	119	6.175	0.65	47.9375
	140	-6.6625	-0.8125	58.175																	120	7.15	-0.1625	48.5875
	141	-5.6875	0.65	53.7875																	121	6.825	-0.4875	48.425
	142	6.6625	-0.8125	52.975																	122	6.9875	-1.7875	51.5125
	143	6.3375	-0.1625	56.55																	123	5.525	-0.65	48.9125
	144	-4.7125	-0.8125	61.2625																	124	7.475	-1.625	46.3125
	145	6.175	-0.325	51.5125																	125	7.3125	-0.1625	48.2625
	146	15.275	2.4375	22.5875																	126
	147	-5.85	-1.3	50.5375																	127	7.6375	0.975	47.775
	148	-5.6875	1.1375	56.875																	128	6.6625	-0.325	45.5
	149	-7.3125	0.8125	56.225																	129	6.6625	-0.325	48.5875
	150	-6.175	0	58.175																	130	6.0125	0.1625	50.05
	151	-5.525	0.65	55.4125																	131	6.6625	-0.65	50.7
	152	-5.6875	-0.325	56.3875
	153	6.6625	-1.3	60.9375
	154	-6.0125	0	52.4875
	155	5.2	-0.1625	55.25
	156	-5.2	-0.65	58.5
	157	-4.875	0.4875	53.4625
	158	4.55	0.4875	56.225
	159	-6.3375	0.8125	55.9
	160	-6.3375	0.4875	53.95
	161	-6.175	-1.4625	61.75
	162	5.525	1.3	54.6
	163	6.175	0.325	54.275
	164	6.6625	0.4875	53.3
	165	-6.0125	-0.1625	56.3875
	166	5.525	-0.325	57.2
	167	-6.0125	-0.8125	54.925
	168	-7.15	-0.4875	56.225
	169	7.15	0.325	52
	170	-6.825	-2.6	55.7375
	171	-6.6625	1.1375	52.65
	172	-6.3375	0.8125	56.0625
	173	-6.0125	0.975	50.05
	174	7.3125	0	52.8125
	175	-5.3625	0.1625	53.4625
	176	7.15	-0.65	52.325
	177	-4.3875	0.4875	54.6
	178	-5.6875	0.1625	47.2875
	179	6.6625	-0.65	46.8
	180	-8.775	-0.65	51.35
	181	-6.9875	-0.4875	55.25
	182	-6.175	-0.1625	56.0625
	183	6.3375	1.3	57.85
	184	5.85	0.8125	48.1
	185	-1.3	0.8125	53.95
	186	5.92959	-0.288521	56.5102
	187	5.0375	-0.1625	50.05
	188	-5.525	-0.8125	59.3125
	189	-6.6625	0	55.25
	190	6.3375	-1.1375	51.5125
	191	4.3875	-0.65	53.4625
	192	-5.0375	-0.65	53.4625
	193	6.9875	1.7875	51.675
	194	4.3875	1.3	52.1625
	195	-6.5	-0.975	58.175
	196	4.875	1.7875	54.275
	197	5.525	0.8125	58.3375
	198	7.15	-0.4875	58.9875
	199	5.2	-0.975	54.925
	200	6.9875	0.8125	52.325
	201	-6.3375	2.6	56.0625
	202	-5.3625	0.65	52.65
	203	-5.2	0.4875	52.1625
	204	-7.3125	-0.8125	55.4125
	205	6.0125	-0.4875	59.9625
	206	-5.85	-0.8125	60.9375
	207	-5.3625	0.325	55.7375
	208	7.3125	-1.1375	53.3
	209	-5.2	0.1625	56.55
	210	-5.3625	1.3	52.8125
	211	-6.825	0.1625	57.2
	212	5.85	-0.1625	59.15
	213	-5.85	1.7875	61.5875
	214	-6.6625	2.1125	54.925
	215	-4.225	0	53.7875
	216	6.0125	-0.325	54.7625
	217	5.6875	-0.1625	48.5875
	218	6.0125	1.3	55.4125
	219	-5.3625	-0.325	53.3
	220	6.3375	-0.975	53.3
	221	6.3375	0.4875	58.3375
	222	-6.3375	0.975	61.5875
	223	-6.6625	-1.3	60.775
	224	-5.85	-0.4875	61.75
	225	-5.3625	-0.975	59.15
	226
	227	-6.175	-0.8125	58.3375
	228	-6.3375	0.65	55.25
	229	6.0125	1.1375	54.7625
	230	6.0125	0.4875	56.7125
	231	5.85	-1.3	61.75
	232	-5.525	0.4875	62.5625
	233	6.3375	0	62.2375
	234	6.6625	-0.8125	63.05
	235	-6.6625	0.65	57.2
	236	6.3375	0	60.9375
	237	-5.85	-1.4625	61.2625
	238	-5.525	-1.625	55.4125
	239	5.0375	0.1625	53.1375
	240	6.0125	1.1375	57.0375
	241	-5.3625	0	58.3375
	242	7.15	0.4875	58.825
	243	-10.2375	-5.3625	-53.95
	244	6.0125	-0.4875	57.525
	245	6.0125	0	56.0625
	246	-6.5	0.4875	57.525
	247	-6.0125	-0.8125	56.3875
	248	6.9875	0.8125	49.5625
	249	6.825	-2.275	57.2
	250	6.5	0.65	54.1125
	251	-5.85	0.1625	52.65
	252	5.6875	-0.325	48.5875
	253	6.175	-0.8125	57.2
	254	5.525	-1.3	56.55
	255	-6.175	2.925	57.2
	256	7.9625	1.1375	55.575
	257	6.0125	-0.65	54.4375
	258	7.6375	0	56.55
	259	-7.15	-0.325	54.4375
	260	-5.525	0.4875	54.4375
	261	-6.825	-1.3	56.3875
	262	7.6375	0.1625	63.5375
	263	5.3625	-0.325	65.325
	264	5.2	-2.1125	55.575
	265	5.85	-1.7875	65.1625
	266	5.6875	-0.8125	64.675
	267	4.875	-0.1625	60.45
	268	-4.225	0.8125	58.0125
	269	4.875	-0.1625	53.95
	270	7.475	-0.1625	58.9875
	271	6.6625	2.1125	58.6625
	272	-5.525	-0.65	57.3625
	273	-5.6875	-0.1625	58.6625
	274	5.2	-0.65	47.6125
	275	-6.825	-0.1625	58.175
	276	5.6875	0.1625	57.85
	277	-5.3625	-0.4875	59.475
	278	-5.3625	0	61.75
	279	-6.175	-1.3	58.5
	280	-6.3375	0.8125	56.7125
	281	-7.3125	-0.975	56.7125
	282	-5.2	0.4875	60.2875
	283	6.9875	1.7875	61.2625
	284	-7.15	-1.1375	59.8
	285	-7.3125	-1.4625	57.2
	286	-7.69167	-1.73333	60.8833
	287	-7.15	-1.3	55.575
	288	-6.3375	-0.65	57.6875
	289	-6.6625	-1.1375	59.3125
	290	6.5	0	55.4125
	291	6.5	0.65	60.6125
	292	-7.15	-0.4875	54.925
	293	6.0125	0.4875	65.325

## Sheet: H2L
Table 1
	Embryo 1_2.5_minutes					Embryo 2_5_minutes					Embryo 3_5_minutes					Embryo 4_5_minutes					Embryo 5_5_minutes
	Volume Number	X-distance, um	Y-distance, um	Z-distance, um		Volume Number	X-distance, um	Y-distance, um	Z-distance, um		Volume Number	X-distance, um	Y-distance, um	Z-distance, um		Volume Number	X-distance, um	Y-distance, um	Z-distance, um		Volume Number	X-distance, um	Y-distance, um	Z-distance, um
	30					1					2					13	-10.5625	0.8125	24.8625		10
	31	10.5625	-1.625	19.0125		2					3					14	-8.6125	0.65	25.5125		11
	32	10.075	-3.0875	16.7375		3					4					15					12
	33	10.5625	-1.3	17.3875		4	-9.1	-0.325	25.35		5					16	-9.75	-0.1625	26.975		13
	34	10.2375	-1.625	17.7125		5	-9.2625	0.1625	25.025		6					17	-7.9625	-0.8125	28.925		14
	35	-11.5375	0.975	19.0125		6	2.275	8.775	26.4875		7					18	-8.82917	-0.704167	29.0875		15
	36	-11.05	1.625	20.15		7	-8.125	1.1375	26.65		8					19	-8.6125	-0.325	28.925		16
	37	9.5875	-0.8125	20.6375		8	-9.1	-0.4875	28.925		9	-9.5875	0.65	21.2875		20	-8.45	-0.1625	36.8875		17
	38	10.2375	-0.8125	24.8625		9	-7.8	1.4625	30.3875		10	-11.5375	5.2	18.6875		21	-8.45	-0.65	40.1375		18
	39					10	2.6	11.8625	32.3375		11	-9.9125	1.1375	23.8875		22	-7.6375	0.975	42.7375		19	-8.775	-0.1625	28.1125
	40	-7.6375	1.95	24.8625		11	2.7625	11.05	35.1		12	-10.4	-0.4875	24.375		23	-5.85	0.65	45.0125		20
	41	9.2625	0.65	25.5125		12	-5.525	1.95	34.2875		13	-10.075	-0.1625	24.375		24	-8.125	0	43.0625		21
	42	-8.125	0	25.8375		13	16.1958	10.2917	108.225		14	-8.6125	-0.325	28.1125		25	-8.45	-1.625	45.825		22
	43	8.775	0.4875	24.2125		14	-13.975	-3.7375	-54.6		15	-9.1	0	30.7125		26	-7.6375	-0.65	47.775		23
	44	9.75	-0.4875	24.05		15	-8.45	-0.8125	43.225		16	-9.425	0.325	28.7625		27	-7.475	0.975	52.4875		24
	45	-7.3125	0	28.275		16	-9.1	0.975	44.2		17	2.925	13.1625	34.45		28	-8.45	0.4875	53.4625		25
	46	6.3375	-1.7875	27.625		17	-6.175	-0.1625	50.7		18	-9.1	0.8125	31.525		29	-5.85	-0.4875	50.8625		26
	47	10.2375	0.4875	28.6		18	-6.3375	-0.4875	42.0875		19	-5.85	0	35.5875		30	-7.6375	0.325	55.25		27
	48	-7.9625	0.8125	31.2		19	-6.9875	-0.1625	48.425		20	-9.1	0	38.675		31	-6.5	-0.4875	54.7625		28
	49	-7.3125	-0.8125	34.45		20	-7.15	-0.975	45.0125		21	-8.6125	-0.1625	42.4125		32	-7.6375	0.1625	52.1625		29
	50	7.9625	0	31.3625		21	-7.8	-0.975	46.9625		22	-7.475	0	39.8125		33	-6.825	-0.1625	53.1375		30
	51	8.2875	0	33.6375		22	-7.3125	0.325	49.4		23	-6.5	0.1625	49.725		34	-6.6625	0	55.25		31
	52	8.9375	-0.8125	33.15		23	-4.875	0.65	56.55		24	-7.9625	0.1625	43.7125		35	-7.3125	0.325	57.525		32
	53	7.8	-1.625	34.9375		24	-7.8	0.65	54.6		25	-7.475	-0.975	47.2875		36	-5.85	0.65	52.975		33
	54	-7.9625	0.1625	37.8625		25	-6.5	0.4875	51.5125		26	0.1625	4.7125	-26.65		37	-5.85	0.8125	54.7625		34
	55	8.125	0.325	40.1375		26	-7.3125	0.1625	50.05		27	-10.5625	0	47.6125		38	-6.0125	-0.4875	54.275		35
	56	-6.825	-1.625	45.3375		27	-7.15	-0.4875	51.8375		28	-6.825	-0.65	47.6125		39	-5.3625	0	62.4		36
	57	-5.525	0.8125	40.625		28	-4.3875	-0.65	53.4625		29	-4.55	0.8125	52.1625		40	-5.2	-1.4625	58.0125		37
	58	8.775	-1.3	42.4125		29	-6.175	-1.3	56.7125		30	-6.825	0	51.5125		41	-5.85	-1.4625	53.3		38
	59	-7.43438	-0.040625	47.8562		30	-7.8	-0.325	59.3125		31	-6.825	0.4875	51.5125		42	-7.475	0	53.3		39
	60	7.3125	0.65	40.625		31	-6.5	0.65	56.225		32	-6.5	0.325	50.375		43	-6.3375	0.325	64.1875		40
	61	6.825	0.1625	48.75		32	-5.85	-0.325	59.6375		33	-6.825	0	51.8375		44	-5.6875	0.325	58.5		41
	62	6.9875	-0.1625	42.25		33	-6.6625	-0.975	56.7125		34	-5.2	0.65	54.925		45	-5.6875	0.65	59.3125		42
	63	5.0375	0.4875	44.6875		34	-3.9	-1.95	52.4875		35	-5.2	0.4875	50.05		46					43
	64	7.475	-1.4625	44.525		35	-6.0125	1.3	50.7		36	-5.6875	-1.7875	50.5375		47					44
	65	7.3125	-0.65	53.3		36	-5.6875	0.4875	56.55		37	-7.6375	0	54.4375		48	-6.87917	-1.73333	61.4792		45
	66	-6.3375	0.1625	46.15		37	-6.9875	0.65	55.575		38	-5.43472	-0.62849	50.8625		49	-5.6875	-0.4875	63.8625		46	-5.2	0.325	53.95
	67	-7.6375	-0.1625	53.625		38	-5.0375	-0.4875	55.0875		39	-7.8	0.975	52.1625		50	-5.85	0.1625	56.225		47	-7.15	-0.1625	54.6
	68	6.9875	-0.65	45.6625		39	-5.525	-0.4875	57.3625		40	-6.0125	0.1625	50.7		51	-6.3375	0.65	58.5		48	-4.55	1.1375	52.8125
	69	-7.8	1.1375	47.2875		40	-6.3375	-0.1625	56.7125		41	-6.175	1.3	53.95		52	-6.175	-0.65	57.525		49	-5.85	-0.1625	51.5125
	70	-5.3625	1.1375	44.0375		41	-5.57917	-0.595833	60.45		42	-6.175	-0.4875	54.4375		53	-7.52917	0.433334	65.4875		50	-5.0375	-0.4875	52.325
	71	-8.6125	1.1375	50.7		42	-6.5	-0.4875	56.55		43	-5.525	0.4875	58.3375		54	-5.525	0.4875	59.475		51	-4.7125	-0.975	53.4625
	72	7.6375	-2.275	44.6875		43	-5.6875	0	64.5125		44	-6.6625	0.65	55.575		55	-9.1	-4.875	-74.2625		52	-5.6875	0.1625	55.575
	73	-7.6375	2.4375	56.7125		44	-4.55	1.7875	58.5		45	-6.825	-1.95	52		56	-5.525	0	59.6375		53
	74	-6.71667	-1.57083	49.6708		45	-6.6625	0.8125	54.1125		46	-6.175	0.65	58.825		57	-6.825	0	58.175		54	-4.875	-0.4875	57.0375
	75	-7.9625	1.4625	52.4875		46	-6.5	1.1375	55.7375		47	-6.6625	0	57.3625		58	-6.6625	-0.975	60.6125		55	-5.3625	0.4875	54.7625
	76	6.3375	1.625	49.2375		47	-4.3875	0.4875	55.25		48	-6.5	0	53.625		59	-8.2875	-0.1625	53.7875		56	-5.2	-0.325	56.7125
	77	6.175	2.4375	47.775		48	-5.525	-0.8125	55.7375		49	-5.525	0.975	57.525		60	-6.9875	-0.8125	60.45		57	-5.85	0.1625	56.225
	78	6.0125	-0.975	51.025		49	-5.525	0.4875	56.875		50	-6.9875	-0.4875	53.3		61	-4.55	1.1375	56.3875		58	-6.825	-0.65	54.1125
	79	8.6125	-0.975	54.1125		50	-6.3375	0.8125	57.525		51	-8.45	-0.325	56.875		62	-5.6875	-1.3	59.475		59	-6.3375	0	56.7125
	80	8.125	0.325	52.8125		51	-6.9875	0	54.275		52	-6.6625	0.1625	64.35		63	-6.3375	0.65	60.2875		60	-5.2	-0.1625	58.3375
	81	-5.2	-0.65	52		52	-5.6875	0.4875	58.825		53	-6.5	0.325	55.25		64	-7.475	0.65	59.475		61	-5.0375	0.1625	59.9625
	82	-6.0125	-0.325	46.15		53	-4.7125	-0.65	50.2125		54	-4.875	-0.4875	57.525		65	-7.3125	-0.325	64.8375		62	-6.3375	-0.1625	56.225
	83	-5.85	0.325	52.1625		54	-6.44583	0.433333	58.6625		55	-6.175	0	60.125		66	-7.475	-0.1625	53.625		63	-6.6625	-1.1375	55.0875
	84	-7.475	0.325	57.525		55	-7.15	0.8125	55.575		56	-6.825	0	58.175		67	-6.9875	0	54.6		64	-6.5	0.4875	55.4125
	85	6.175	0.4875	58.0125		56	-5.6875	1.7875	52.325		57	-5.0375	0	57.0375		68	-6.825	0	55.575		65	-6.3375	-0.4875	52.325
	86	5.525	0.1625	49.725		57	-6.3375	0.975	64.025		58	-6.6625	-0.1625	57.525		69	-5.6875	1.1375	56.225		66	-6.0125	-0.8125	57.2
	87	5.2	0	48.1		58	-5.6875	0.4875	56.3875		59	-6.825	-1.4625	58.9875		70	-6.175	0.4875	58.825		67	-5.6875	-0.4875	57.2
	88	-6.3375	0.4875	54.275		59	-4.225	-0.1625	55.9		60	-7.6375	0	50.2125		71	-5.525	-0.8125	55.9		68	-6.825	0.1625	55.575
	89	-5.2	-0.325	54.275		60	-6.825	0.325	58.825		61	-7.475	-0.325	60.9375		72	-5.85	-0.1625	57.525		69	-4.875	-0.325	56.55
	90	-6.3375	-0.1625	54.275		61	-6.0125	-0.325	55.25		62	-6.175	-0.1625	58.3375		73	-7.9625	0.8125	63.375		70	-6.9875	0.1625	55.9
	91	-6.9875	1.3	53.3		62	-6.0125	-0.325	55.25		63	-6.175	0.1625	56.55		74	-5.6875	0.1625	60.125		71	-6.3375	-0.1625	56.55
	92	-6.9875	0.1625	53.625		63	-5.525	0.65	59.3125		64	-6.5	0	57.2		75	-6.175	0.325	54.275		72	-4.875	-0.4875	52.975
	93	-7.3125	-1.3	56.55		64	-5.525	-0.1625	57.3625		65	-7.15	-0.4875	53.95		76	-5.85	0.1625	55.25		73	-6.825	0.1625	59.8
	94	6.6625	-0.8125	56.875		65	-5.6875	-0.4875	61.5875		66	-7.3125	-0.1625	58.9875		77	-6.0125	-0.4875	58.5		74	-6.5	-0.325	58.0125
	95	-6.0125	0.325	53.7875		66	-6.5	0.1625	55.25		67					78	-6.9875	-1.7875	57.2		75	-5.85	-1.3	58.175
	96	-7.71875	-1.86875	55.1687		67	-5.6875	-0.8125	60.6125		68	-6.3375	0.65	52.65		79	-6.175	-0.1625	56.225		76	-6.825	0.1625	56.7125
	97	-5.85	-0.975	54.7625		68	-4.875	0.4875	58.3375		69	-6.5	0.1625	49.8875		80	-5.6875	0.1625	56.0625		77	-6.825	-1.4625	54.6
	98	8.6125	0.975	62.725		69	-5.525	-0.1625	52.975		70	-5.2	0.8125	57.2		81	-7.6375	-2.7625	60.2875		78	-6.5	-0.975	58.825
	99	5.525	0	51.025		70	-5.3625	0.325	53.3		71	-6.825	-0.325	56.0625							79	-6.6625	0	49.725
	100	-5.2	0.65	54.4375		71	-5.85	0.1625	54.7625		72	-6.9875	0.1625	55.575							80	-3.575	-0.8125	55.9
	101	6.3375	-0.4875	57.2		72	-7.9625	-1.3	57.525		73	-6.175	-0.325	52.975							81	-7.3125	0	58.3375
	102	5.85	-1.7875	58.0125		73	-6.6625	0.4875	56.3875		74	6.5	0.1625	45.0125							82	-6.175	0	49.5625
	103	-4.7125	-0.8125	56.225		74	-6.5	0.325	57.525		75	-6.0125	-0.1625	58.9875							83	-6.825	-0.4875	57.525
	104	-6.6625	0	54.1125		75	-7.475	1.4625	59.15		76	-6.0125	-0.325	56.7125							84
	105	-7.15	0.975	58.3375							77	-6.175	0	56.0625							85	-5.6875	0	50.8625
	106	6.0125	0	59.15							78	-6.5	0.325	57.0375							86	-6.9875	0.975	55.25
	107	-6.175	0.4875	57.85							79	-5.525	-0.4875	63.8625							87	-6.9875	1.3	54.275
	108	-6.175	2.275	56.0625							80	-5.85	-0.1625	58.6625							88	-6.9875	1.1375	54.925
	109	5.525	-0.65	58.9875							81										89	-7.475	0.325	56.0625
	110	-5.3625	0.325	64.35							82	-6.9875	0.325	56.7125							90	-7.15	0	56.7125
	111	4.875	0.975	58.3375							83	-6.175	0	56.7125							91	-6.825	-0.8125	55.4125
	112	7.6375	0.4875	56.7125																	92
	113	7.3125	-0.325	61.9125																	93	-7.475	-0.65	57.0375
	114	-5.525	-0.325	53.7875																	94	-6.0125	0.1625	53.625
	115	6.175	-0.65	55.4125																	95	-7.475	0.8125	53.625
	116	7.475	-0.65	56.3875																	96	-7.475	0.65	51.675
	117	-5.0375	0.65	56.0625																	97	-6.3375	-1.1375	53.95
	118	6.825	0.4875	57.525																	98	-6.0125	0	54.7625
	119	-6.175	0.325	51.675																	99
	120	5.85	1.4625	54.6																	100	-7.475	0	51.025
	121	-6.0125	-1.4625	59.15																	101	-5.44375	-0.325	51.675
	122	5.525	0	57.3625																	102	-6.5	0	52.325
	123	7.3125	1.1375	64.8375																	103	-8.125	-0.1625	51.8375
	124	6.5	0.4875	58.175																	104	-6.6625	-0.4875	50.375
	125	-7.15	-1.7875	58.825																	105	-7.475	-0.4875	48.9125
	126	-5.525	0.1625	56.55																	106	-5.2	0.8125	52.4875
	127	5.525	0.65	60.6125																	107	-6.5	-0.1625	48.9125
	128	4.875	0.65	58.9875																	108	-7.15	0.325	49.4
	129	6.0125	-1.4625	55.7375																	109	-7.6375	0	48.425
	130																				110	-6.825	-0.975	51.8375
	131	-5.0375	0.975	56.0625																	111	-7.8	-1.3	49.2375
	132	6.5	-2.1125	60.9375																	112	-6.825	-0.65	49.2375
	133	-6.175	-0.4875	61.1																	113	-5.3625	0	49.2375
	134	-5.85	0	62.5625																	114	-6.0125	-0.8125	51.025
	135	-7.3125	0.1625	52																	115	-6.9875	0	51.1875
	136	-6.6625	1.1375	56.7125																	116	-7.475	0.1625	51.025
	137	6.55417	-0.0541671	56.875																	117	-7.8	0	51.8375
	138	-5.2	0.325	53.7875																	118	-7.3125	-1.625	47.2875
	139	4.875	0.325	59.9625																	119	-6.6625	0.8125	48.2625
	140	5.3625	0.1625	59.15																	120	-7.6375	0.8125	49.725
	141	6.3375	1.7875	52.65																	121	-8.125	-0.65	48.9125
	142	-7.8	0.8125	52.325																	122	-8.125	-1.7875	50.2125
	143	-6.825	-1.3	56.3875																	123	-7.15	-1.4625	48.5875
	144	5.0375	-1.7875	61.1																	124	-6.175	-1.1375	45.6625
	145	-5.6875	-0.8125	51.35																	125	-6.6625	0.8125	47.6125
	146	1.95	0.4875	22.9125																	126
	147	6.6625	-0.65	51.1875																	127	-6.6625	-0.1625	47.6125
	148	5.525	0	58.0125																	128	-7.475	-0.4875	44.2
	149	4.875	-0.4875	54.925																	129	-6.6625	-0.65	48.425
	150	6.5	0.1625	58.3375																	130	-6.825	0.325	48.9125
	151	7.8	-1.1375	55.0875																	131	-5.525	0.1625	50.5375
	152	5.3625	-1.95	59.15
	153	-7.15	1.1375	59.475
	154	6.825	-0.975	52.8125
	155	-5.2	0.1625	55.0875
	156	6.0125	-0.1625	58.825
	157	4.7125	-0.4875	54.7625
	158	-5.0375	-1.95	56.225
	159	5.6875	0	56.3875
	160	7.15	-0.1625	55.575
	161	7.15	-1.1375	61.75
	162	-5.6875	1.3	54.6
	163	-6.3375	-0.1625	55.4125
	164	-7.475	0.1625	53.1375
	165	7.475	-0.65	56.0625
	166	-5.3625	0.4875	57.85
	167	6.0125	-0.65	53.4625
	168	7.6375	-0.1625	54.6
	169	-8.125	1.4625	51.8375
	170	7.6375	0	55.575
	171	6.9875	-0.65	54.1125
	172	6.825	0.1625	57.2
	173	6.0125	-0.975	50.2125
	174	-6.5	-0.325	54.4375
	175	5.0375	-2.1125	53.1375
	176	-7.15	0.4875	53.1375
	177	5.525	-0.65	53.4625
	178	5.6875	-0.975	47.2875
	179	-5.6875	0.1625	47.125
	180	6.6625	-0.1625	52.975
	181	6.5	-2.1125	55.575
	182	6.9875	-0.8125	55.9
	183	-6.6625	-0.4875	57.85
	184	-5.3625	0	47.6125
	185	10.5625	0.65	52.975
	186	-6.09541	-0.126021	56.6727
	187	-6.825	0.1625	49.4
	188	7.15	-1.3	58.9875
	189	6.825	-0.975	55.4125
	190	-7.3125	0.325	51.5125
	191	-5.525	-0.4875	52.975
	192	5.6875	-0.4875	53.1375
	193	-6.175	1.95	53.3
	194	-6.175	0.325	52.65
	195	5.3625	-3.25	60.45
	196	-5.2	2.7625	54.4375
	197	-6.6625	0.65	58.3375
	198	-5.0375	0	59.3125
	199	-5.6875	0.1625	54.6
	200	-5.85	0.65	52.65
	201	6.3375	0.325	57.0375
	202	4.55	-0.1625	52.65
	203	4.7125	0.325	52.325
	204	6.5	-1.95	55.7375
	205	-5.6875	0.1625	59.9625
	206	4.0625	0	61.75
	207	6.825	-0.1625	55.9
	208	-4.55	-0.1625	52.1625
	209	5.85	-0.325	56.875
	210	5.3625	0.975	52.4875
	211	7.3125	-0.975	56.225
	212	-7.3125	0.4875	58.825
	213	6.825	1.3	58.9875
	214	6.3375	0.65	54.275
	215	5.85	-1.3	54.6
	216	-5.6875	-0.4875	54.275
	217	-6.825	0.325	48.9125
	218	-6.3375	2.1125	54.6
	219	6.0125	-0.8125	53.4625
	220	-5.2	-0.975	54.6
	221	-6.5	0	58.5
	222	6.6625	0	60.9375
	223	6.6625	-0.1625	59.8
	224	7.15	-1.1375	62.5625
	225	6.6625	-1.95	58.825
	226
	227	6.6625	-0.65	56.7125
	228	6.6625	0	56.225
	229	-6.0125	0.1625	55.0875
	230	-5.2	0.4875	57.525
	231	-6.6625	-0.975	62.4
	232	6.6625	1.1375	61.2625
	233	-6.6625	0	62.4
	234	-6.3375	-0.975	62.725
	235	5.2	0.4875	57.0375
	236	-6.825	-0.4875	61.9125
	237	5.525	-0.1625	60.125
	238	5.6875	-2.7625	53.95
	239	-6.0125	0.1625	53.1375
	240	-6.0125	0.4875	56.3875
	241	5.525	1.1375	57.0375
	242	-6.175	1.625	60.9375
	243	0.4875	-5.3625	-53.1375
	244	-6.0125	0.8125	56.225
	245	-6.6625	1.4625	57.3625
	246	6.9875	0	58.0125
	247	5.85	0.4875	56.875
	248	-4.7125	1.3	48.5875
	249	-4.3875	0.4875	60.2875
	250	-6.825	0.65	53.4625
	251	5.525	-0.4875	52.1625
	252	-6.0125	-0.8125	49.075
	253	-6.5	0.1625	57.0375
	254	-5.85	-1.4625	57.0375
	255	5.6875	-0.1625	58.5
	256	-6.5	3.0875	52.325
	257	-5.85	0.8125	55.0875
	258	-5.85	-0.1625	56.7125
	259	4.3875	-1.1375	54.4375
	260	6.3375	0.65	54.4375
	261	5.6875	-1.3	56.7125
	262	-5.0375	-0.325	62.8875
	263	-6.3375	-0.325	65.4875
	264	-7.3125	-0.65	54.925
	265	-5.2	-0.325	63.5375
	266	-5.2	1.3	63.05
	267	-7.15	0.8125	60.2875
	268	6.0125	1.1375	57.85
	269	-6.6625	1.1375	54.925
	270	-6.6625	-0.65	58.175
	271	-5.44375	1.54375	58.3375
	272	7.15	-0.4875	58.3375
	273	4.875	0.8125	57.6875
	274	-5.85	0	48.1
	275	7.6375	-0.975	57.6875
	276	-7.15	1.4625	58.6625
	277	5.525	0.325	58.825
	278	7.3125	-0.975	62.4
	279	6.6625	-1.1375	58.5
	280	6.6625	0.65	55.7375
	281	5.525	-0.975	59.15
	282	5.6875	0.4875	60.2875
	283	-6.3375	-0.1625	60.9375
	284	6.0125	-0.325	60.125
	285	7.15	-1.95	58.0125
	286	7.15	-2.1125	63.7
	287	6.175	-0.975	56.0625
	288	6.3375	0.8125	56.875
	289	6.0125	-0.8125	59.9625
	290	-5.6875	2.1125	55.9
	291	-5.6875	1.1375	60.9375
	292	7.8	-2.275	55.0875
	293	-6.0125	0.325	65.975

## Sheet: V1R
Table 1
	Embryo 1_2.5_minutes					Embryo 2_5_minutes					Embryo 3_5_minutes					Embryo 4_5_minutes					Embryo 5_5_minutes
	Volume Number	X-distance, um	Y-distance, um	Z-distance, um		Volume Number	X-distance, um	Y-distance, um	Z-distance, um		Volume Number	X-distance, um	Y-distance, um	Z-distance, um		Volume Number	X-distance, um	Y-distance, um	Z-distance, um		Volume Number	X-distance, um	Y-distance, um	Z-distance, um
	30					1					2					13	8.125	-0.325	30.225		10
	31					2					3					14	5.2	-2.6	34.2875		11
	32					3					4					15					12
	33	-8.45	-0.325	27.4625		4	8.2875	-0.65	31.3625		5					16	7.15	0	34.2875		13
	34	-7.3125	-0.65	25.5125		5	6.0125	-2.1125	32.825		6					17	7.8	1.625	36.075		14
	35					6	14.3	8.6125	32.5		7					18	8.39583	-0.541667	38.025		15
	36	6.0125	0	28.7625		7	8.775	0.65	33.475		8					19	8.2875	-0.975	39		16
	37	-9.2625	0.8125	27.625		8	7.8	-1.4625	36.4		9					20	8.125	0.1625	46.475		17
	38	-6.9875	-0.8125	34.6125		9	7.475	0.325	39.4875		10	6.9875	6.175	26.65		21	7.15	0.1625	49.725		18
	39					10	19.0125	12.35	41.7625		11	8.6125	-1.3	32.0125		22	6.0125	-0.1625	53.3		19	6.3375	0.1625	37.05
	40	9.425	2.1125	68.575		11	18.85	11.375	45.175		12	7.6375	-0.1625	32.825		23	6.175	-0.4875	57.525		20
	41	-8.6125	1.1375	34.775		12	9.5875	2.1125	43.55		13	8.775	-0.65	32.825		24	7.15	-0.1625	54.6		21
	42	9.2625	0	34.775		13	19.825	11.4833	45.5		14	9.1	-0.8125	36.075		25	6.825	-0.8125	57.0375		22
	43	-6.0125	0	31.3625		14	2.7625	-3.4125	-45.3375		15	5.85	0.325	37.2125		26	5.525	-0.4875	61.9125		23
	44	-7.3125	0.4875	32.825		15	7.475	0	52.975		16	4.55	0.975	36.075		27	5.0375	-0.325	65.4875		24
	45	9.1	0.325	37.05		16	6.6625	0.4875	54.1125		17	20.6375	13.1625	43.7125		28	6.175	0.325	64.675		25
	46	-9.1	-1.3	37.05		17	5.6875	-0.4875	59.8		18	7.475	0.1625	40.7875		29	6.0125	0	62.725		26
	47	-7.3125	0.975	38.35		18	5.2	-0.975	54.6		19	6.175	-0.65	44.6875		30	6.175	-0.325	69.7125		27
	48	8.2875	1.1375	40.4625		19	7.475	-0.65	59.15		20	6.3375	0.975	48.2625		31	5.6875	0.8125	67.4375		28
	49	8.2875	0	43.225		20	6.3375	-0.65	54.6		21	6.9875	0.325	50.8625		32	5.85	0.975	64.675		29
	50	-7.3125	0	39.65		21	8.775	-0.4875	58.825		22	7.8	0.975	50.7		33	6.5	0	65.975		30
	51	-6.6625	1.4625	45.5		22	6.825	0.4875	62.4		23	4.875	0.4875	59.6375		34	4.875	0.4875	68.9		31
	52	-6.5	-1.625	45.0125		23	4.7125	0.8125	67.4375		24	7.475	0.8125	53.7875		35	5.2	-0.4875	73.125		32
	53	-7.3125	0.325	46.15		24	7.15	-0.1625	65.975		25	6.6625	-0.4875	57.525		36	5.6875	0.1625	66.4625		33
	54	5.2	1.4625	49.5625		25	5.6875	-0.65	66.3		26	13.975	5.0375	-16.575		37	6.5	-1.3	66.7875		34
	55	-4.55	0.65	52.4875		26	5.6875	0.4875	64.025		27	5.3625	-0.325	58.6625		38	5.525	-0.4875	69.3875		35
	56	7.9625	-0.65	57.3625		27	6.3375	-0.65	63.2125		28	6.175	0.4875	61.1		39	5.3625	-0.4875	75.2375		36
	57	7.3125	0.1625	52.1625		28	5.525	-0.65	66.95		29	6.5	-0.1625	63.8625		40	6.825	0.4875	72.3125		37
	58	-8.125	-1.3	54.6		29	5.85	-0.4875	70.0375		30	5.6875	0.975	61.5875		41	5.6875	0.1625	69.55		38
	59	6.05312	-0.528125	58.5812		30	6.175	-0.8125	70.6875		31	6.3375	-0.1625	62.8875		42	5.6875	-0.1625	69.0625		39
	60	-5.85	-0.4875	53.3		31	5.0375	-0.65	70.525		32	6.0125	1.1375	61.75		43	6.22917	-0.379166	76.6458		40
	61	-6.9875	-0.65	60.45		32	3.575	0.8125	70.85		33	6.175	0	63.05		44	6.0125	-0.8125	74.425		41
	62	-5.0375	-0.4875	53.7875		33	4.0625	-1.95	69.3875		34	5.85	0.1625	67.925		45	4.875	-0.65	73.6125		42
	63	-7.475	1.3	58.6625		34	6.175	-3.25	67.275		35	5.2	0.325	61.75		46					43
	64	-4.875	0.65	56.875		35	4.3875	-0.325	64.35		36	4.0625	0	65.1625		47					44
	65	-7.9625	0	67.7625		36	4.7125	0.325	68.25		37	5.85	-0.4875	66.1375		48	5.47083	-0.270834	74.1542		45
	66	6.175	0.975	63.375		37	4.55	0.325	70.3625		38	7.15903	-1.03474	63.375		49	5.85	-0.1625	76.05		46	5.0375	0.975	65.975
	67	5.3625	-0.8125	65.975		38	5.0375	0	71.6625		39	5.6875	-0.325	63.375		50	5.6875	-0.4875	68.0875		47	6.3375	-0.65	67.7625
	68	-5.85	-0.65	60.2875		39	6.6625	0.325	70.6875		40	6.3375	-0.4875	66.95		51	5.95833	-0.541666	71.0667		48	5.6875	0.1625	67.7625
	69	6.825	0.325	60.775		40	5.0375	-0.65	70.0375		41	5.525	-1.1375	65.325		52	7.8	-0.65	72.3125		49	7.15	-1.7875	61.1
	70	5.3625	-1.4625	59.475		41	5.6875	0.4875	74.2625		42	6.6625	-1.7875	67.7625		53	7.475	0.1625	79.625		50	5.3625	-0.1625	65.975
	71	6.6625	-1.625	63.2125		42	6.9875	-0.325	70.85		43	5.0375	-0.325	70.6875		54	6.6625	-0.325	74.425		51	5.525	0.65	66.3
	72	-5.85	-0.65	60.45		43	3.7375	-1.3	77.5125		44	4.55	-0.4875	68.25		55	3.7375	-5.0375	-62.075		52	3.25	0	69.875
	73	6.6625	0.4875	71.175		44	5.6875	0.325	71.175		45	3.4125	-1.1375	63.2125		56	5.0375	-0.325	72.8		53
	74	4.7125	1.4625	65.325		45	5.2	0.975	67.6		46	6.0125	0.1625	70.3625		57	6.0125	-0.325	70.525		54	5.6875	0.8125	71.6625
	75	5.2	-0.1625	66.7875		46	6.6625	0.1625	69.55		47	5.2	-0.1625	69.55		58	5.525	0.1625	74.75		55	6.0125	0	69.875
	76	-4.875	-0.1625	64.8375		47	7.475	1.3	67.4375		48	6.5	0	64.675		59	6.825	-0.325	66.4625		56	4.875	-0.1625	72.8
	77	-4.875	1.625	63.2125		48	7.3125	-0.1625	68.9		49	5.3625	0.1625	70.0375		60	6.175	-0.8125	73.45		57	4.225	-0.4875	73.125
	78	-7.3125	-0.325	65.975		49	6.3375	0.8125	69.7125		50	6.3375	-1.1375	65.4875		61	5.0375	0.4875	73.6125		58	4.225	0.325	71.825
	79	-5.6875	-0.65	68.7375		50	7.15	-0.4875	71.3375		51	6.0125	-0.4875	68.9		62	5.2	0	71.175		59	5.525	0.4875	70.85
	80	-6.0125	0	68.575		51	6.3375	0.4875	67.925		52	5.2	0.8125	74.5875		63	6.0125	-0.975	74.2625		60	5.6875	0.325	71.9875
	81	5.525	-1.95	66.4625		52	5.3625	-0.1625	71.6625		53	6.0125	0	67.7625		64	4.225	0.1625	72.475		61	5.0375	-0.1625	73.775
	82	5.85	0.4875	61.425		53	7.3125	1.1375	63.375		54	6.5	0.325	68.0875		65	6.5	0	78.65		62	5.0375	-0.65	71.5
	83	5.3625	-0.8125	70.3625		54	6.06667	0.920833	70.85		55	6.175	0.4875	71.175		66	5.3625	-0.325	65.4875		63	3.575	-0.975	71.175
	84	5.85	0	72.6375		55	5.6875	0.65	68.7375		56	6.175	-0.65	68.25		67	6.3375	0.325	67.4375		64	5.2	0.65	70.6875
	85	-5.6875	-0.1625	71.175		56	5.525	1.625	65.975		57	5.85	1.625	69.875		68	6.0125	-0.975	67.925		65	5.525	0	65.65
	86	-4.0625	-0.325	66.1375		57	5.2	-1.1375	74.425		58	6.175	-0.325	70.2		69	6.3375	0.8125	67.275		66	5.2	-1.625	71.175
	87	-5.2	0.65	63.05		58	6.9875	-0.4875	68.25		59	6.0125	-0.975	68.575		70	4.875	0.325	73.45		67	5.525	-0.65	69.875
	88	5.525	-0.65	69.875		59	7.15	1.3	67.4375		60	6.3375	0	61.2625		71	7.8	1.1375	68.9		68	5.6875	0.1625	69.55
	89	3.9	0	69.7125		60	6.175	-0.1625	70.6875		61	4.7125	0	71.0125		72	6.175	-0.1625	71.3375		69	5.0375	0.975	72.15
	90	4.875	0	67.925		61	5.6875	-0.1625	67.7625		62	5.0375	-0.8125	70.2		73	4.0625	0.8125	77.5125		70	5.525	0	69.225
	91	5.2	0	68.9		62	5.6875	-0.1625	67.7625		63	6.0125	0.325	68.575		74	6.3375	0	73.125		71	5.525	0	69.225
	92	7.15	-0.1625	70.3625		63	5.6875	0.4875	71.0125		64	4.7125	-1.1375	68.575		75	7.9625	0	70.85		72	4.3875	0	67.925
	93	8.2875	-1.4625	72.15		64	7.6375	0.325	68.4125		65	5.85	0.1625	65		76	5.6875	-0.325	70.3625		73	6.0125	-0.4875	69.7125
	94	-6.0125	-0.8125	72.475		65	4.55	-0.4875	71.6625		66	6.0125	0.8125	70.2		77	7.475	0.4875	73.45		74	5.6875	0.1625	70.3625
	95	4.0625	1.625	70.525		66	5.6875	-0.4875	66.4625		67					78	7.15	-0.4875	75.8875		75	6.175	0	71.175
	96	3.575	-2.275	69.225		67	6.5	0.1625	71.9875		68	6.0125	0.1625	65		79	5.2	-0.1625	75.2375		76	6.6625	-0.8125	67.925
	97	4.7125	-0.975	69.875		68	6.5	0	69.55		69	5.85	-0.4875	59.8		80	6.6625	0.1625	78.65		77	6.3375	-0.1625	68.0875
	98	-6.175	0.65	77.1875		69	7.475	-0.65	64.5125		70	6.0125	2.1125	66.95		81	5.3625	-1.1375	82.225		78	5.525	-0.4875	71.6625
	99	-6.0125	-0.8125	67.6		70	5.85	0.325	66.7875		71	5.85	-0.1625	65.8125							79	6.5	-0.325	64.1875
	100	4.3875	0.325	68.4125		71	6.0125	0.65	68.25		72	5.6875	-0.4875	67.4375							80	6.0125	-1.7875	71.5
	101	-5.0375	-1.625	71.6625		72	5.3625	-0.65	73.125		73	7.8	0.325	65.4875							81	5.85	0	70.85
	102	-4.55	0	74.2625		73	6.0125	0.4875	70.2		74	-6.825	0.1625	55.4125							82	5.85	0	64.025
	103	6.6625	-0.325	74.425		74	6.3375	0.8125	73.9375		75	5.2	-0.325	69.3875							83	5.525	-0.4875	69.0625
	104	5.85	-1.3	71.825		75	6.6625	0.975	72.9625		76	6.175	-1.1375	68.25							84
	105	5.525	-0.4875	72.8							77	7.3125	-0.325	65.65							85	4.875	-0.325	64.025
	106	-7.15	0.8125	76.7							78	5.3625	-1.7875	70.525							86	5.2	0.4875	66.3
	107	5.2	-0.1625	74.425							79	5.525	0.4875	75.075							87	4.7125	0.65	65.4875
	108	5.3625	0.65	70.525							80	5.0375	0.1625	73.45							88	7.15	0	66.95
	109	-4.55	1.1375	75.4							81										89	5.85	-0.65	65.65
	110	4.0625	0.65	76.8625							82	6.5	0.1625	71.3375							90	4.7125	0.325	67.925
	111	-4.55	-0.4875	72.9625							83	4.7125	-0.325	70.85							91	6.6625	-0.4875	66.3
	112	-4.225	1.1375	70.525																	92
	113	-5.525	0.975	76.5375																	93	6.0125	-0.325	70.3625
	114	5.3625	0.1625	69.55																	94	6.9875	0.65	64.675
	115	-5.0375	0	70.2																	95	6.175	1.1375	67.925
	116	-5.0375	-0.325	71.175																	96	5.3625	0.65	65
	117	5.3625	0.325	70.6875																	97	6.6625	-0.975	65.65
	118	-5.0375	0.1625	70.6875																	98	5.2	-0.4875	68.0875
	119	5.3625	0	67.275																	99
	120	-4.225	-0.1625	69.3875																	100	3.9	0	62.8875
	121	5.3625	-0.4875	74.425																	101	6.825	-0.8125	64.8375
	122	-7.8	-1.1375	70.6875																	102	6.3375	-0.1625	63.375
	123	-4.55	0.975	79.3																	103	6.0125	0	59.8
	124	-6.825	2.1125	72.8																	104	6.175	1.4625	60.6125
	125	5.85	0	75.8875																	105	6.5	-0.4875	59.9625
	126	6.175	-0.4875	73.775																	106	5.3625	1.3	64.025
	127	-4.55	0.325	75.2375																	107	6.825	0.1625	59.9625
	128	-3.25	1.3	73.775																	108	7.475	0.975	60.2875
	129	-4.55	-1.7875	71.0125																	109	6.5	-0.65	59.6375
	130	5.0375	0.4875	77.8375																	110	5.2	-0.8125	63.05
	131	6.0125	0.975	71.5																	111	5.85	-0.65	60.6125
	132	-4.55	0.4875	76.05																	112	6.6625	-1.3	61.1
	133	6.0125	0	76.2125																	113	6.825	0.1625	60.6125
	134	6.0125	-0.4875	75.4																	114	5.85	-0.325	62.8875
	135	6.9875	3.0875	67.925																	115	6.6625	0.1625	62.075
	136	6.5	1.625	70.85																	116	6.825	-0.4875	61.9125
	137	-6.12083	1.40833	72.3125																	117	5.85	0.4875	65.4875
	138	7.15	-0.975	67.6																	118	6.175	-0.8125	58.0125
	139	-5.0375	0.65	71.6625																	119	6.175	0.325	59.6375
	140	-5.3625	-0.4875	72.475																	120	5.2	0	60.9375
	141	-4.3875	-0.1625	67.1125																	121	5.6875	-0.325	59.475
	142	6.0125	-0.325	69.0625																	122	5.525	-1.1375	63.05
	143	5.6875	-0.325	70.6875																	123	7.3125	0	62.2375
	144	-4.0625	-0.8125	75.075																	124	6.6625	-0.975	57.85
	145	5.525	-0.65	66.95																	125	6.5	-0.65	59.8
	146	14.95	2.6	40.4625																	126
	147	-4.3875	-1.4625	67.275																	127	6.5	0.325	60.6125
	148	-4.55	-0.975	70.2																	128	6.9875	-0.4875	61.2625
	149	-6.825	1.7875	71.175																	129	7.15	-0.325	59.475
	150	-6.6625	0	70.0375																	130	6.6625	0.1625	63.2125
	151	-5.525	0.65	68.9																	131	7.15	-1.1375	64.675
	152	-5.6875	-0.8125	69.55
	153	6.3375	-0.65	74.1
	154	-4.55	0.975	64.025
	155	4.63125	-0.65	67.925
	156	-5.2	-1.3	72.6375
	157	-7.8	1.7875	66.7875
	158	4.7125	-0.8125	70.3625
	159	-5.525	0.325	67.4375
	160	-6.5	0.975	65.1625
	161	-5.2	-0.325	75.4
	162	5.525	0.325	69.3875
	163	5.2	0.975	68.9
	164	5.0375	1.625	66.7875
	165	-4.7125	0.1625	68.575
	166	5.6875	0.325	69.875
	167	-5.3625	-0.4875	69.55
	168	-7.15	-0.325	68.9
	169	5.85	0	65.1625
	170	-7.15	-1.625	70.6875
	171	-5.85	1.3	62.2375
	172	-5.6875	0.1625	69.0625
	173	-5.2	-0.975	63.2125
	174	7.6375	-2.1125	65.65
	175	-5.3625	0.325	65.1625
	176	6.3375	-0.4875	63.7
	177	-5.2	0.4875	67.4375
	178	-5.6875	-0.975	61.1
	179	6.6625	0.1625	57.3625
	180	-6.825	1.1375	66.1375
	181	-7.6375	0	66.625
	182	-6.0125	-0.8125	66.3
	183	6.825	0.8125	71.175
	184	7.6375	-1.1375	63.7
	185	0	0.325	64.5125
	186	5.76709	-1.10102	67.7227
	187	5.85	-0.65	65.65
	188	-4.875	-2.1125	72.3125
	189	-6.175	0.1625	69.0625
	190	6.3375	-0.8125	65.325
	191	5.2	-0.325	63.5375
	192	-5.6875	-0.1625	66.1375
	193	6.175	0.65	66.95
	194	5.525	0.65	65.4875
	195	-5.85	-1.3	71.5
	196	6.5	-0.65	66.625
	197	6.175	0	70.2
	198	6.3375	0.65	72.9625
	199	5.3625	-1.625	65.65
	200	5.6875	0.1625	67.6
	201	-7.3125	3.0875	68.25
	202	-6.3375	0.65	68.7375
	203	-6.5	0.8125	65
	204	-7.15	-2.4375	68.7375
	205	6.175	0.975	71.9875
	206	-6.3375	-1.1375	75.4
	207	-6.0125	0	71.175
	208	6.3375	1.1375	68.0875
	209	-7.15	0.4875	70.525
	210	-5.525	1.95	65
	211	-5.525	-0.1625	74.1
	212	5.85	0.65	73.2875
	213	-5.525	-0.8125	78.4875
	214	-6.825	3.25	71.3375
	215	-6.3375	1.95	69.55
	216	6.5	-1.1375	68.7375
	217	5.3625	0.4875	66.95
	218	5.85	1.1375	73.45
	219	-5.2	-0.4875	70.85
	220	6.175	0.4875	69.55
	221	6.5	-0.975	75.2375
	222	-6.0125	-0.4875	75.8875
	223	-5.6875	0.325	76.375
	224	-5.0375	-0.1625	76.8625
	225	-5.85	-1.4625	75.2375
	226
	227	-5.2	0.1625	74.2625
	228	-5.6875	0.325	70.525
	229	6.5	1.95	70.6875
	230	6.9875	1.1375	73.2875
	231	4.875	-0.975	76.5375
	232	-6.175	0.4875	78.1625
	233	5.0375	-0.1625	79.3
	234	5.85	-0.4875	78.975
	235	-5.85	0.325	74.2625
	236	5.2	1.1375	74.2625
	237	-6.0125	-0.325	73.6125
	238	-6.6625	-1.95	71.3375
	239	5.0375	0.4875	67.1125
	240	5.3625	0.4875	69.3875
	241	-7.3125	-0.1625	77.025
	242	6.0125	1.1375	76.05
	243	-9.425	-3.575	-33.6375
	244	5.6875	0	75.725
	245	6.175	1.4625	70.6875
	246	-4.875	-1.1375	76.05
	247	-7.475	-0.325	71.0125
	248	7.3125	-0.325	62.725
	249	6.825	0.1625	73.125
	250	6.5	0.975	67.6
	251	-7.6375	0.65	63.5375
	252	5.85	-1.3	61.5875
	253	4.7125	-0.4875	73.775
	254	7.3125	-1.3	68.0875
	255	-6.175	1.7875	72.475
	256	6.6625	0.8125	69.0625
	257	6.175	0.325	71.0125
	258	6.175	1.95	73.6125
	259	-6.9875	0.975	67.4375
	260	-6.0125	0.8125	67.4375
	261	-7.3125	-1.1375	71.175
	262	6.5	-0.4875	76.8625
	263	5.85	-0.1625	79.3
	264	5.6875	-1.4625	69.55
	265	6.5	-0.8125	78.8125
	266	6.825	-1.4625	78
	267	4.55	0.325	73.775
	268	-5.3625	0.325	71.175
	269	5.525	-1.3	67.4375
	270	6.3375	-0.1625	71.0125
	271	7.15	0	73.45
	272	-4.875	0.4875	73.2875
	273	-5.2	0.325	71.3375
	274	6.0125	1.3	63.5375
	275	-5.85	0.65	71.0125
	276	7.475	2.1125	69.7125
	277	-4.3875	0.1625	74.1
	278	-5.2	0.1625	77.025
	279	-4.7125	-0.1625	76.2125
	280	-5.3625	0.1625	71.825
	281	-4.7125	0	74.1
	282	-6.175	2.7625	75.5625
	283	5.525	0.1625	77.35
	284	-6.175	-0.4875	76.375
	285	-5.0375	0.975	74.75
	286	-6.3375	-1.4625	78.975
	287	-8.2875	-0.4875	67.925
	288	-5.3625	1.1375	71.9875
	289	-6.3375	-0.1625	74.1
	290	7.15	1.1375	69.0625
	291	6.3375	1.3	77.675
	292	-4.55	-1.95	75.2375
	293	6.0125	0.325	79.4625

## Sheet: V1L
Table 1
	Embryo 1_2.5_minutes					Embryo 2_5_minutes					Embryo 3_5_minutes					Embryo 4_5_minutes					Embryo 5_5_minutes
	Volume Number	X-distance, um	Y-distance, um	Z-distance, um		Volume Number	X-distance, um	Y-distance, um	Z-distance, um		Volume Number	X-distance, um	Y-distance, um	Z-distance, um		Volume Number	X-distance, um	Y-distance, um	Z-distance, um		Volume Number	X-distance, um	Y-distance, um	Z-distance, um
	30	9.2625	2.6	25.025		1					2					13					10
	31	9.9125	1.1375	25.5125		2					3					14	-7.475	0.1625	34.775		11
	32	8.9375	-1.1375	24.2125		3					4					15					12
	33	9.2625	-0.325	23.4		4	-8.775	-0.65	31.2		5					16	-9.1	0	33.9625		13
	34	8.775	-0.8125	25.8375		5	-9.425	0.975	31.0375		6					17	-7.9625	0.4875	37.05		14
	35	-7.8	0	27.4625		6	3.25	9.75	32.3375		7					18	-7.85417	0.433333	37.5375		15
	36	-8.2875	0	28.4375		7	-8.2875	0.1625	33.8		8					19	-7.52917	-0.704166	38.4583		16
	37	8.9375	-0.975	31.3625		8	-8.45	-0.975	36.4		9					20	-7.6375	-0.65	46.3125		17
	38	8.775	0.975	31.3625		9	-7.6375	0.8125	39.65		10	-9.425	3.575	25.8375		21	-7.8	0	49.8875		18
	39					10	4.55	12.5125	41.4375		11	-7.9625	-1.3	30.55		22	-5.6875	0	53.4625		19	-8.2875	-0.8125	36.725
	40	-5.2	1.1375	33.475		11	4.225	11.2125	44.0375		12	-9.2625	0	33.6375		23	-6.0125	0	56.875		20
	41	9.2625	1.1375	35.2625		12	-4.7125	2.275	43.225		13	-8.6125	-0.4875	33.3125		24	-6.5	0	56.0625		21
	42	-7.3125	-0.8125	34.2875		13	2.7625	11.05	46.6375		14	-7.3125	-1.1375	35.75		25	-8.07083	-0.595833	56.7125		22
	43	6.5	0.4875	32.175		14	-13.975	-4.0625	-45.825		15	-7.8	-0.325	37.8625		26	-6.9875	-0.65	60.775		23
	44	7.475	-0.4875	32.9875		15	-7.3125	-0.4875	53.7875		16	-7.8	0.4875	37.2125		27	-6.0125	0.4875	64.675		24
	45	-7.3125	0.325	36.725		16	-6.175	0.325	54.1125		17	4.3875	13.1625	43.0625		28	-7.475	-0.1625	64.35		25
	46	6.6625	-0.975	37.375		17	-6.6625	0.4875	60.125		18	-6.9875	0.65	41.1125		29	-5.525	0.325	63.05		26
	47	8.6125	0.975	38.1875		18	-4.875	-0.8125	54.1125		19	-5.0375	-0.4875	45.5		30	-6.6625	-0.65	68.7375		27
	48	-6.6625	0.975	41.275		19	-6.6625	-1.625	59.475		20	-7.15	0.1625	47.45		31	-6.0125	1.3	66.4625		28
	49	-5.525	0.1625	43.7125		20	-6.0125	-0.1625	54.7625		21	-7.15	-0.4875	51.5125		32	-6.0125	1.3	66.7875		29
	50	6.0125	-0.4875	41.1125		21	-6.825	-0.325	58.5		22	-7.6375	0.4875	50.2125		33	-6.175	-0.4875	66.7875		30
	51	6.5	-0.1625	44.525		22	-6.825	0.4875	61.75		23	-5.3625	-0.325	59.15		34	-7.9625	0	67.6		31
	52	7.15	-0.4875	44.6875		23	-5.525	0.4875	68.0875		24	-6.9875	-0.1625	53.625		35	-5.85	0.1625	72.6375		32
	53	7.15	-3.7375	46.15		24	-5.525	-0.4875	66.1375		25	-6.3375	-0.4875	56.875		36	-5.525	0.4875	66.625		33
	54	-5.3625	-0.65	48.1		25	-6.6625	-0.325	65.8125		26	1.4625	4.7125	-16.575		37	-5.525	-0.325	66.625		34
	55	5.6875	-1.1375	53.3		26	-6.5	0	64.1875		27	-9.1	-0.65	59.6375		38	-5.6875	-0.325	69.3875		35
	56	-6.6625	-0.65	57.2		27	-5.3625	-0.1625	63.8625		28	-5.525	-0.975	61.1		39	-3.9	0.65	75.4		36
	57	-5.2	0.1625	52.1625		28	-5.2	-0.975	67.1125		29	-6.175	-0.1625	64.1875		40	-6.0125	-0.325	72.15		37
	58	8.45	-0.8125	54.925		29	-5.85	-1.1375	69.875		30	-5.3625	0	61.2625		41	-5.2	-0.65	67.1125		38
	59	-6.29688	1.42188	59.5562		30	-6.3375	-0.1625	69.875		31	-5.85	0.4875	63.05		42	-5.525	0	69.0625		39
	60	8.6125	-0.325	52.8125		31	-7.3125	-0.65	71.0125		32	-5.525	1.4625	61.5875		43	-6.0125	-0.325	77.8375		40
	61	5.85	-0.1625	60.45		32	-5.0375	0.4875	70.3625		33	-6.6625	-0.4875	63.5375		44	-5.6875	-0.4875	74.425		41
	62	7.15	-0.1625	53.1375		33	-5.85	-0.1625	70.3625		34	-5.3625	0.1625	67.925		45	-5.525	-0.325	74.2625		42
	63	6.175	0	58.6625		34	-3.4125	-2.4375	66.4625		35	-4.875	0	62.725		46	-6.825	-0.325	71.5		43
	64	6.825	0	57.85		35	-4.875	-0.8125	64.5125		36	-4.875	-1.3	63.8625		47					44
	65	7.8	0.65	66.7875		36	-5.2	-0.8125	68.25		37	-6.175	-0.975	65.8125		48	-4.76667	-0.270834	73.8292		45
	66	-6.6625	0.8125	63.375		37	-6.175	1.1375	69.875		38	-6.08472	-1.27849	61.9125		49	-5.3625	-0.1625	76.7		46	-4.7125	0.1625	66.3
	67	-5.525	-0.325	65.4875		38	-6.0125	-0.4875	71.3375		39	-6.0125	-0.1625	65.4875		50	-6.5	-0.4875	67.925		47	-5.3625	-0.325	67.6
	68	5.6875	-0.325	60.6125		39	-5.6875	0	70.525		40	-6.175	-0.975	65.8125		51	-6.5	0.65	72.15		48	-4.55	-0.325	68.25
	69	-5.85	0.975	60.775		40	-5.525	-0.65	69.875		41	-5.85	0.325	66.7875		52	-6.5	-0.4875	72.15		49	-4.875	-0.1625	65.1625
	70	-4.3875	0.4875	59.15		41	-5.2	-0.325	73.6125		42	-6.6625	-1.4625	68.7375		53	-8.125	-0.975	78.65		50	-5.6875	-0.325	65.975
	71	-5.85	-0.4875	63.5375		42	-5.525	-0.8125	70.85		43	-5.0375	0.325	70.0375		54	-6.6625	0.1625	73.6125		51	-5.6875	-0.4875	65.8125
	72	7.8	-0.1625	60.45		43	-4.225	-0.1625	77.025		44	-5.3625	-0.325	67.925		55	-9.1	-4.0625	-61.425		52	-3.575	0.1625	68.7375
	73	-7.475	-0.1625	70.3625		44	-5.2	1.3	71.5		45	-5.0375	-1.3	63.7		56	-5.6875	0.1625	72.475		53
	74	-3.575	-0.4875	63.05		45	-5.0375	0.1625	67.7625		46	-5.6875	0.975	70.85		57	-5.3625	0	69.875		54	-4.875	-0.325	72.3125
	75	-6.175	2.275	66.3		46	-6.5	0.325	67.925		47	-5.85	-0.1625	69.3875		58	-5.85	-1.1375	74.2625		55	-4.0625	0.325	70.2
	76	6.0125	1.1375	63.05		47	-6.175	0.975	67.275		48	-7.15	-0.1625	64.35		59	-7.9625	0.1625	67.1125		56	-4.55	-1.3	72.8
	77	4.7125	2.4375	63.375		48	-5.3625	-0.975	68.25		49	-5.2	0.1625	70.0375		60	-7.15	0	73.125		57	-4.55	-0.1625	73.125
	78	6.175	0.1625	66.4625		49	-6.175	0.325	71.5		50	-7.15	0.1625	65.975		61	-4.875	0.4875	73.125		58	-4.875	0.1625	70.6875
	79	7.475	-0.325	68.0875		50	-5.525	-0.1625	71.175		51	-6.9875	-0.4875	69.3875		62	-5.3625	-0.8125	70.525		59	-6.0125	0.1625	71.3375
	80	5.6875	-0.65	67.6		51	-6.5	0.65	68.4125		52	-4.875	-0.975	74.1		63	-6.5	-0.4875	73.45		60	-4.55	-0.1625	72.3125
	81	-5.525	0	66.1375		52	-5.2	-0.8125	71.6625		53	-6.3375	0.65	67.4375		64	-5.85	0.65	72.8		61	-5.85	-0.325	73.6125
	82	-5.6875	0.1625	61.425		53	-4.875	-1.3	62.4		54	-5.6875	-0.325	67.925		65	-7.8	0.4875	77.8375		62	-5.85	-0.65	71.825
	83	-5.3625	-1.95	68.575		54	-6.93333	0.270833	71.825		55	-5.525	-0.325	71.175		66	-6.5	-0.1625	65.65		63	-6.3375	-1.625	71.5
	84	-6.5	0	72.3125		55	-5.6875	-0.1625	69.0625		56	-5.0375	0.4875	68.575		67	-6.6625	-1.625	68.25		64	-5.85	1.625	70.3625
	85	5.85	-0.65	70.85		56	-6.3375	1.4625	64.1875		57	-3.7375	-0.8125	68.4125		68	-6.6625	-0.1625	68.4125		65	-5.6875	-0.325	65.1625
	86	4.875	0.65	65.325		57	-5.2	0.8125	74.75		58	-4.55	0.4875	70.2		69	-6.175	-0.1625	66.625		66	-4.875	-0.1625	70.3625
	87	5.3625	-0.1625	64.5125		58	-6.9875	-0.4875	68.25		59	-6.825	-0.8125	70.525		70	-5.525	-0.325	74.1		67	-3.4125	-0.1625	69.875
	88	-6.0125	0.1625	68.4125		59	-6.175	0.1625	67.7625		60	-6.0125	-0.8125	61.5875		71	-6.825	0.1625	69.875		68	-6.175	0	68.575
	89	-5.0375	-1.4625	68.7375		60	-5.85	0.1625	70.525		61	-5.2	-0.975	71.0125		72	-6.5	-0.4875	71.6625		69	-4.875	0.325	71.825
	90	-4.7125	0	67.4375		61	-5.85	-0.1625	67.4375		62	-5.85	0.1625	69.3875		73	-6.3375	0.8125	78.1625		70	-6.3375	0.4875	68.25
	91	-6.3375	0.8125	69.225		62	-5.85	-0.1625	67.4375		63	-5.6875	0	69.0625		74	-6.0125	-0.1625	73.125		71	-6.175	0.8125	70.0375
	92	-6.175	-2.1125	71.5		63	-5.2	-0.975	70.525		64	-5.85	0	68.4125		75	-7.9625	-0.325	70.6875		72	-4.225	-0.325	68.7375
	93	-7.15	-0.65	70.0375		64	-6.6625	-0.1625	68.575		65	-5.2	0.1625	65.4875		76	-6.0125	-0.325	70.0375		73	-6.5	-1.7875	71.825
	94	5.85	0.1625	72.3125		65	-6.0125	-1.4625	72.6375		66	-5.85	0.325	71.0125		77	-7.3125	0.1625	73.775		74	-6.6625	-1.3	71.6625
	95	-4.3875	0.65	68.575		66	-6.0125	0.1625	67.1125		67					78	-7.475	-0.325	76.05		75	-6.3375	0	71.5
	96	-5.3625	-1.3	69.55		67	-5.2	0	71.175		68	-6.6625	-0.975	64.675		79	-5.6875	-0.1625	75.8875		76	-5.85	0.8125	67.925
	97	-4.7125	-1.3	70.0375		68	-4.225	0.325	69.0625		69	-7.3125	-1.3	59.9625		80	-6.175	0.325	78.975		77	-6.9875	-0.8125	66.625
	98	6.0125	1.1375	77.025		69	-6.5	-0.8125	63.7		70	-5.2	0.325	67.275		81	-6.6625	-0.65	81.7375		78	-4.3875	-0.975	70.85
	99	6.3375	-0.8125	66.7875		70	-6.0125	0.325	66.1375		71	-6.175	0	66.3							79	-6.3375	-0.1625	64.1875
	100	-5.6875	1.1375	68.575		71	-6.3375	0.1625	68.25		72	-6.175	-0.1625	66.95							80	-5.3625	-0.65	72.15
	101	6.175	-0.65	71.825		72	-5.6875	-1.3	72.8		73	-6.825	-0.8125	65.1625							81	-4.0625	0.975	69.55
	102	6.825	0.8125	73.9375		73	-6.5	0.4875	69.875		74	6.175	0.4875	55.575							82	-6.3375	0.1625	63.2125
	103	-5.85	-1.1375	73.775		74	-6.9875	0	73.775		75	-5.6875	-1.1375	68.25							83	-5.85	-0.4875	68.575
	104	-7.475	-1.95	70.85		75	-7.475	1.1375	73.125		76	-8.125	-0.65	69.3875							84
	105	-5.3625	0.4875	71.825							77	-6.825	0	65.975							85	-5.2	-0.325	63.2125
	106	4.7125	0.1625	76.05							78	-4.225	-0.4875	70.6875							86	-6.175	0.975	65.8125
	107	-5.6875	-0.1625	74.1							79	-7.3125	0.975	75.075							87	-5.2	-0.65	65.4875
	108	-4.225	2.1125	69.3875							80	-4.55	-0.325	73.6125							88	-6.6625	0	67.4375
	109	6.0125	0.65	75.075							81										89	-6.6625	0.4875	66.625
	110	-4.225	0.325	77.1875							82	-6.5	0.65	71.0125							90	-5.2	0.1625	67.6
	111	3.575	0.4875	71.825							83	-5.2	0.325	70.85							91	-6.0125	0.325	66.7875
	112	5.44375	0.24375	70.9312																	92
	113	5.525	0.325	76.2125																	93	-5.2	-0.1625	70.525
	114	-6.0125	-0.65	69.7125																	94	-5.6875	-0.1625	64.8375
	115	5.2	-0.1625	68.575																	95	-6.0125	0.325	68.0875
	116	5.6875	-0.4875	70.6875																	96	-6.0125	0	64.5125
	117	-6.9875	-0.1625	70.85																	97	-6.175	-1.4625	65.4875
	118	6.9875	0.325	70.85																	98	-5.6875	-0.1625	67.4375
	119	-5.6875	0.1625	67.6																	99
	120	5.3625	0.325	69.0625																	100	-5.525	0.4875	63.2125
	121	-5.525	0.4875	75.075																	101	-7.3125	0.325	64.675
	122	5.525	-2.925	71.0125																	102	-7.475	-0.325	62.8875
	123	6.5	0.8125	79.3																	103	-8.775	0	60.2875
	124	5.0375	1.7875	73.125																	104	-6.3375	0.325	61.425
	125	-4.875	0.8125	75.725																	105	-6.9875	0	60.125
	126	-5.3625	0.1625	73.125																	106	-5.0375	0.4875	63.5375
	127	5.0375	1.3	74.2625																	107	-6.9875	-0.1625	59.8
	128	5.2	-0.65	74.2625																	108	-7.15	0.325	60.9375
	129	4.3875	-1.3	70.85																	109	-6.3375	-0.8125	60.45
	130	-4.55	-0.325	77.675																	110	-5.525	-0.65	63.375
	131	-6.3375	-0.4875	69.875																	111	-6.3375	0.1625	60.6125
	132	5.3625	-2.275	77.1875																	112	-5.85	-0.65	60.2875
	133	-3.9	0.8125	76.2125																	113	-6.825	-0.4875	60.45
	134	-5.6875	0.325	75.4																	114	-5.525	-0.325	63.2125
	135	-5.85	0.65	67.275																	115	-6.0125	0.1625	61.5875
	136	-4.3875	0.325	71.5																	116	-6.175	-0.4875	61.9125
	137	5.74167	0.595833	72.6375																	117	-6.0125	0.1625	65.8125
	138	-6.0125	0.1625	68.4125																	118	-6.6625	-0.325	57.6875
	139	4.55	-0.4875	72.8																	119	-7.15	0.325	59.8
	140	4.875	0.65	71.6625																	120	-6.5	0.1625	61.5875
	141	3.7375	2.925	66.1375																	121	-6.9875	0	58.6625
	142	-5.2	0.975	66.95																	122	-6.825	-1.1375	62.8875
	143	-6.0125	-0.975	70.6875																	123	-7.8	-1.1375	61.425
	144	5.0375	-1.4625	73.9375																	124	-6.3375	-0.8125	58.0125
	145	-6.6625	-1.95	65.325																	125	-7.3125	0.65	61.425
	146	2.7625	1.625	40.1375																	126
	147	5.85	-0.325	67.6																	127	-6.0125	-0.975	61.2625
	148	5.0375	0.4875	70.0375																	128	-8.6125	-0.325	62.5625
	149	6.0125	1.1375	69.875																	129	-6.9875	-1.1375	59.8
	150	5.85	-0.325	71.3375																	130	-6.6625	-0.1625	63.2125
	151	6.0125	-0.325	67.4375																	131	-6.5	0.325	63.5375
	152	5.6875	-0.975	69.7125
	153	-5.85	0.65	73.775
	154	5.2	-0.65	64.35
	155	-4.3875	-0.325	67.275
	156	5.85	-0.8125	71.9875
	157	6.175	0.1625	66.95
	158	-4.3875	-0.8125	70.525
	159	4.55	0	65.65
	160	5.6875	-0.4875	65.4875
	161	8.125	-0.975	74.5875
	162	-6.0125	1.4625	69.55
	163	-5.2	-0.65	68.4125
	164	-7.3125	0	65.975
	165	5.2	-1.3	68.25
	166	-4.7125	0.4875	69.55
	167	7.15	-1.3	68.4125
	168	8.125	0.4875	67.7625
	169	-6.5	0.975	64.8375
	170	5.2	-1.3	69.7125
	171	5.6875	-0.975	62.5625
	172	5.525	0.1625	69.0625
	173	6.5	-1.7875	62.5625
	174	-4.47614	-1.28523	65.783
	175	5.3625	-0.975	63.8625
	176	-5.2	0.325	64.35
	177	5.6875	-1.4625	64.025
	178	5.2	-0.65	60.125
	179	-4.875	-0.8125	57.525
	180	6.5	0.975	65.1625
	181	7.8	-0.975	64.8375
	182	5.2	-1.1375	64.8375
	183	-6.3375	-1.3	69.0625
	184	-4.7125	-0.8125	61.9125
	185	4.55	0	0.8125
	186	-6.42041	-0.776021	68.0477
	187	-6.9875	0.4875	62.5625
	188	5.85	-0.325	70.3625
	189	5.6875	-1.7875	68.9
	190	-7.8	0.325	62.2375
	191	-6.22917	-0.0541665	63.5375
	192	5.3625	0	65.1625
	193	-6.825	0.325	67.275
	194	-6.175	0.65	64.1875
	195	5.2	-1.625	70.6875
	196	-6.0125	1.3	66.1375
	197	-6.0125	-0.1625	69.875
	198	-5.0375	-1.3	70.2
	199	-5.3625	-0.325	65.65
	200	-5.0375	-0.8125	65.8125
	201	4.225	0.4875	68.0875
	202	6.6625	0	68.7375
	203	5.6875	-0.4875	64.35
	204	5.525	-1.95	67.6
	205	-4.7125	1.3	71.6625
	206	3.7375	-1.1375	73.775
	207	8.125	2.1125	67.6
	208	-4.55	-0.8125	65.8125
	209	6.175	0.4875	68.7375
	210	5.3625	1.625	64.8375
	211	6.0125	0.1625	71.175
	212	-5.6875	0.975	72.3125
	213	5.85	-1.3	76.8625
	214	6.825	1.95	70.2
	215	8.125	-2.4375	66.95
	216	-6.3375	-2.1125	71.5
	217	-6.6625	1.4625	65
	218	-6.0125	1.3	71.6625
	219	6.5	-1.625	70.2
	220	-5.6875	0.65	67.925
	221	-5.85	-0.1625	73.775
	222	6.3375	0	75.725
	223	6.175	0.65	75.075
	224	7.15	-0.325	76.8625
	225	6.0125	-2.7625	74.9125
	226
	227	6.825	-1.1375	73.45
	228	6.825	0.4875	69.875
	229	-5.6875	1.1375	69.875
	230	-6.5	-0.1625	71.825
	231	-6.825	-1.3	76.7
	232	5.3625	0.4875	77.8375
	233	-5.6875	-1.4625	78.4875
	234	-5.6875	-0.4875	78.325
	235	5.85	0	73.125
	236	-6.3375	0.1625	74.2625
	237	5.3625	-0.4875	72.9625
	238	6.5	-2.4375	71.6625
	239	-6.6625	0.8125	67.275
	240	-6.3375	0.4875	70.2
	241	6.0125	0.65	70.0375
	242	-6.175	0.4875	75.725
	243	0	-5.6875	-43.0625
	244	-6.825	0.8125	68.4125
	245	-6.9875	1.3	71.3375
	246	5.2	1.625	71.175
	247	7.475	0.65	71.175
	248	-5.0375	1.7875	61.75
	249	-4.875	-1.1375	72.475
	250	-6.6625	0.1625	66.3
	251	6.6625	0	62.8875
	252	-6.6625	-0.975	62.4
	253	-6.6625	-1.4625	71.3375
	254	-7.475	-0.325	68.4125
	255	6.5	1.3	71.6625
	256	-5.2	0.325	68.4125
	257	-5.6875	1.7875	69.3875
	258	-6.175	0.8125	70.6875
	259	7.3125	-1.7875	69.0625
	260	5.6875	2.1125	68.25
	261	6.9875	0.4875	70.6875
	262	-4.7125	-0.65	76.5375
	263	-6.6625	-1.3	79.1375
	264	-6.825	-0.4875	69.7125
	265	-6.175	0.4875	77.8375
	266	-5.2	0.4875	78.325
	267	-7.15	0.4875	73.2875
	268	4.7125	0.1625	68.9
	269	-5.85	0.975	65.65
	270	-5.6875	-1.1375	71.175
	271	-6.6625	0.325	74.425
	272	5.85	0.325	72.8
	273	5.0375	-0.1625	70.0375
	274	-6.6625	0.1625	62.5625
	275	6.9875	0.325	71.175
	276	-6.3375	1.3	71.9875
	277	5.2	-0.1625	72.8
	278	5.3625	-0.1625	76.7
	279	5.85	-0.325	75.4
	280	5.525	0	71.3375
	281	5.3625	-0.1625	73.45
	282	7.15	1.4625	73.2875
	283	-4.875	-0.1625	76.8625
	284	5.2	-0.1625	77.025
	285	6.0125	-0.65	72.6375
	286	5.3625	-1.1375	78.325
	287	6.0125	-0.65	67.6
	288	4.7125	-0.1625	71.825
	289	6.0125	0.8125	72.9625
	290	-6.175	0.4875	70.2
	291	-6.6625	1.3	76.05
	292	6.9875	-1.4625	70.2
	293	-5.6875	0.1625	78.975

## Sheet: V2R
Table 1
	Embryo 1_2.5_minutes					Embryo 2_5_minutes					Embryo 3_5_minutes					Embryo 4_5_minutes					Embryo 5_5_minutes
	Volume Number	X-distance, um	Y-distance, um	Z-distance, um		Volume Number	X-distance, um	Y-distance, um	Z-distance, um		Volume Number	X-distance, um	Y-distance, um	Z-distance, um		Volume Number	X-distance, um	Y-distance, um	Z-distance, um		Volume Number	X-distance, um	Y-distance, um	Z-distance, um
	30					1					2					13	6.9875	-1.625	35.2625		10
	31					2					3					14	5.6875	0.975	41.7625		11
	32					3					4					15					12
	33					4					5					16	8.775	-0.325	39.8125		13
	34					5	7.58333	2.05833	37.7542		6					17	6.9875	-0.1625	41.925		14
	35					6	12.675	9.425	41.7625		7					18	5.95833	0.270833	43.7125		15
	36					7	7.8	-0.325	40.3		8					19	6.9875	0.8125	44.6875		16
	37	-9.1	-0.4875	32.6625		8	6.175	-1.4625	44.525		9					20	6.825	0	53.625		17
	38	-7.15	0.4875	41.4375		9	6.6625	0.4875	47.45		10	6.9875	5.525	29.4125		21	5.3625	-0.8125	55.9		18
	39					10	19.175	12.5125	48.75		11	8.775	-1.4625	35.5875		22	5.2	0	61.5875		19	5.85	0	43.225
	40	8.2875	0.1625	35.425		11	17.875	11.8625	51.1875		12	7.8	-0.8125	37.8625		23	7.7675	0.39	64.4475		20
	41	-7.9625	0.8125	40.4625		12	9.9125	1.7875	51.1875		13	7.15	-0.65	38.5125		24	6.5	0.1625	64.8375		21
	42	9.2625	0.8125	39		13	18.6875	10.8875	51.8375		14	8.6125	-1.95	42.7375		25	6.175	-0.4875	66.7875		22
	43	-8.125	-0.325	37.8625		14	1.7875	-4.875	-38.35		15	4.225	-0.65	44.3625		26	6.825	0.1625	71.5		23
	44	-7.3125	-0.975	38.5125		15	6.0125	-0.325	60.9375		16	5.85	0	44.525		27	5.2	0.8125	75.5625		24
	45	7.3125	-0.8125	40.4625		16	3.575	0.4875	63.375		17	19.175	12.8375	48.9125		28	5.3625	0.8125	74.75		25
	46	-10.2375	-1.625	43.225		17	5.3625	1.3	70.2		18	8.6125	-0.1625	47.2875		29	6.825	0.975	73.2875		26
	47	-6.175	0.4875	43.225		18	5.6875	-0.65	63.05		19	5.85	0.1625	52.325		30	4.7125	-0.8125	77.35		27
	48	7.15	0.4875	45.9875		19	6.3375	-1.1375	69.7125		20	5.85	1.3	53.4625		31	5.3625	1.1375	77.35		28
	49	5.0375	0.8125	50.375		20	6.175	-0.325	66.625		21	6.175	-0.08125	59.9625		32	6.0125	-0.325	73.2875		29
	50	-6.9875	-1.4625	47.125		21	8.6125	-1.3	70.0375		22	6.3375	0.325	60.2875		33	5.85	-0.1625	77.675		30
	51	-6.0125	0.975	50.7		22	4.875	0.4875	73.775		23	4.7125	-0.4875	68.4125		34	6.6625	0.4875	76.2125		31
	52	-6.0125	-1.1375	51.35		23	4.7125	0.65	78.4875		24	6.175	0	62.725		35	5.0375	0.1625	82.875		32
	53	-6.3375	-1.1375	52.65		24	7.15	-0.4875	76.7		25	6.5	1.1375	66.625		36	5.2	0.325	76.05		33
	54	5.3625	1.3	56.3875		25	5.85	-0.4875	74.1		26	12.35	5.0375	-7.15		37	4.55	0.325	79.1375		34
	55	-4.3875	0.65	60.45		26	5.525	-0.1625	74.5875		27	3.4125	0	70.2		38	5.3625	-0.4875	78.325		35
	56	7.15	0.1625	64.1875		27	6.5	-0.8125	72.9625		28	5.525	-0.4875	72.15		39	5.0375	-0.1625	84.9875		36
	57	6.6625	0.325	58.9875		28	6.825	-0.325	76.8625		29	5.0375	0	74.425		40	5.525	0.1625	82.225		37
	58	-7.15	-1.7875	59.475		29	5.6875	0	81.25		30	5.6875	0	71.5		41	5.85	-1.1375	78.8125		38
	59	6.05312	-0.040625	67.3563		30	4.875	0	82.225		31	6.175	0.325	72.15		42	6.175	-0.325	79.7875		39
	60	-6.5	-1.1375	62.2375		31	4.875	-0.8125	81.9		32	5.6875	-0.325	72.15		43	6.825	0.1625	87.75		40
	61	-6.6625	-0.65	67.275		32	3.4125	1.3	80.4375		33	6.0125	0.65	74.2625		44	5.525	0	84.6625		41
	62	-4.55	0	60.2875		33	4.875	-0.975	78.8125		34	6.0125	-0.325	78.325		45	5.6875	-0.65	82.7125		42
	63	-6.6625	1.95	66.3		34	6.175	-2.6	78		35	4.55	0	71.5		46	5.6875	0.975	85.6375		43
	64	-5.525	0.4875	63.5375		35	4.7125	-0.1625	73.125		36	2.7625	-0.1625	74.1		47					44
	65	-7.15	-0.4875	74.1		36	4.7125	-0.1625	76.8625		37	5.0375	-0.65	76.7		48	5.47083	0.704166	83.4167		45
	66	5.85	1.1375	70.3625		37	4.225	-0.4875	79.4625		38	5.29028	-1.76599	71.6625		49	5.2	0.4875	84.825		46	5.915	-0.0974997	74.815
	67	4.875	-0.65	73.125		38	5.3625	0.4875	81.4125		39	5.2	0.4875	74.75		50	5.525	-0.8125	78.4875		47	6.175	-0.65	75.075
	68	-6.5	1.3	69.3875		39	6.3375	-1.4625	81.9		40	5.6875	-1.1375	76.05		51	5.85	0.1625	82.875		48	5.3625	0	74.2625
	69	5.6875	1.3	67.6		40	5.525	-0.4875	78.975		41	-5.525	0.65	75.2375		52	7.15	0	82.0625		49	6.3375	-0.65	71.825
	70	5.6875	0.1625	67.7625		41	6.0125	-0.325	83.85		42	5.525	-1.625	78.4875		53	4.7125	-0.1625	86.2875		50	3.9	-0.325	74.75
	71	5.3625	-0.975	74.2625		42	6.0125	-1.1375	82.0625		43	3.9	0	79.3		54	6.0125	0	84.9875		51	5.6875	-0.4875	75.2375
	72	-4.225	0	70.2		43	3.9	0.975	87.5875		44	4.55	-0.975	77.675		55	2.7625	-4.7125	-49.2375		52	6.175	-0.8125	76.7
	73	6.175	0.325	80.1125		44	5.525	0.1625	82.225		45	4.225	-0.4875	74.1		56	3.575	0.8125	86.125		53
	74	4.875	0.4875	73.125		45	5.525	-0.4875	78.325		46	5.6875	1.3	78.975		57	5.85	0.4875	82.875		54	5.2	0.1625	79.7875
	75	4.55	0.4875	76.2125		46	6.825	3.0875	82.0625		47	6.175	-0.1625	79.7875		58	5.6875	0	87.5875		55	5.6875	-0.1625	77.675
	76	-4.225	0.8125	76.5375		47	6.5	0.975	77.675		48	5.6875	0.1625	75.5625		59	6.0125	0	79.95		56	4.225	-0.8125	81.9
	77	-4.875	1.7875	72.3125		48	6.825	-1.3	80.6		49	4.55	0	80.1125		60	6.175	-0.325	87.1		57	4.875	0	80.275
	78	-5.3625	0.4875	77.8375		49	6.825	0.975	82.875		50	5.525	-1.4625	75.075		61	5.3625	0.65	85.8		58	5.2	-0.325	79.4625
	79	-5.6875	-0.1625	77.35		50	5.6875	0.1625	83.2		51	5.85	-0.4875	76.5375		62	5.525	-0.1625	84.175		59	5.85	0.325	81.0875
	80	-4.225	0.325	79.625		51	6.0125	0.325	78.975		52	4.7125	-1.625	83.525		63	5.525	0.1625	86.45		60	5.525	-0.1625	80.6
	81	5.3625	-0.8125	76.5375		52	5.2	0.65	81.25		53	5.525	-0.65	76.375		64	4.875	1.3	84.5		61	4.7125	0.325	83.3625
	82	5.3625	-1.625	68.7375		53	6.0125	-0.4875	75.725		54	6.0125	0	78.65		65	4.225	0	90.1875		62	5.0375	-0.8125	79.7875
	83	4.0625	0.65	80.275		54	5.09167	0.433333	83.0375		55	5.6875	0	79.1375		66	4.875	-0.1625	77.025		63	3.52083	-1.35417	78.65
	84	6.175	0.4875	81.7375		55	5.0375	0.1625	80.275		56	4.0625	0	77.025		67	6.0125	0	82.3875		64	6.5	1.7875	78.4875
	85	-5.2	-0.1625	78.8125		56	5.525	0.325	78		57	4.225	-0.4875	78.1625		68	5.85	-0.4875	81.7375		65	5.6875	-0.1625	71.9875
	86	-5.0375	2.1125	75.5625		57	3.575	0.325	86.2875		58	5.6875	0.1625	78.65		69	6.9875	-0.325	79.3		66	5.0375	-1.1375	79.3
	87	-5.6875	0.325	74.75		58	5.6875	-0.8125	80.275		59	4.7125	-0.325	78.975		70	5.3625	-0.1625	85.3125		67	5.2	-0.325	79.7875
	88	5.0375	0.325	78		59	5.3625	0.325	84.5		60	6.5	0.1625	70.6875		71	6.5	0.4875	82.3875		68	5.3625	0.325	77.8375
	89	4.7125	0.325	80.925		60	5.2	-0.8125	83.2		61	3.4125	0	79.95		72	6.175	-0.4875	84.9875		69	5.6875	0.325	81.7375
	90	4.55	-0.65	78.1625		61	4.0625	0.65	78.1625		62	5.525	-0.1625	79.1375		73	2.925	-1.4625	89.375		70	5.0375	0	78.325
	91	5.525	0.65	79.7875		62	4.0625	0.65	78.1625		63	4.3875	0.4875	79.4625		74	5.2	-0.65	85.8		71	5.6875	-0.1625	79.3
	92	5.6875	-0.325	80.1125		63	5.525	-0.1625	82.3875		64	4.0625	0.1625	77.675		75	6.5	0.65	85.6375		72	5.3625	-0.325	76.375
	93	6.0125	0.1625	84.3375		64	6.9875	-0.325	83.0375		65	5.3625	-0.4875	77.025		76	6.825	0	84.3375		73	5.2	-0.65	80.275
	94	-6.5	-1.625	83.0375		65	3.9	-1.7875	83.6875		66	6.0125	0.975	80.7625		77	6.6625	0.325	88.2375		74	5.6875	0.325	80.275
	95	3.7375	0.1625	84.5		66	4.7125	-1.95	78.65		67					78	5.2	-0.4875	87.9125		75	6.9875	0	81.4125
	96	4.55	-1.1375	83.6875		67	3.9	0.325	85.15		68	5.2	-0.8125	74.425		79	5.0375	-0.1625	88.725		76	5.525	-1.3	77.35
	97	5.2	-0.975	79.95		68	4.55	0.325	80.6		69	4.3875	-0.1625	72.475		80	5.0375	0	90.025		77	4.3875	-0.4875	78.4875
	98	-5.85	-0.4875	85.3125		69	6.175	-0.325	79.625		70	6.0125	-0.325	80.4375		81	4.225	-1.3	95.225		78	5.6875	0.4875	79.625
	99	-4.7125	-1.7875	78.975		70	6.5	-0.325	81.9		71	5.0375	-0.65	76.5375							79	6.0125	-0.65	74.1
	100	2.7625	0.65	80.275		71	6.175	-0.325	80.6		72	4.3875	0.8125	76.8625							80	5.2	-0.65	80.6
	101	-5.2	-0.4875	81.7375		72	5.0375	0.4875	86.125		73	5.2	-0.1625	78.325							81	5.3625	0.325	80.925
	102	-5.525	-1.7875	84.825		73	4.7125	-1.1375	82.875		74	-4.875	-0.65	70.525							82	5.0375	0.325	73.9375
	103	5.85	-0.975	82.7125		74	3.0875	-0.8125	85.3125		75	5.3625	0.325	79.7875							83	5.525	-0.325	78.1625
	104	6.5	0	82.225		75	6.825	0.8125	88.2375		76	4.875	-1.1375	82.55							84
	105	5.85	-0.8125	81.575							77	5.6875	0.325	78.1625							85	4.7125	-0.1625	73.2875
	106	-6.175	0.65	87.1							78	4.225	-1.1375	80.925							86	4.7125	0.1625	75.2375
	107	5.525	-1.625	84.5							79	3.9	0.8125	85.5969							87	5.3625	-0.65	77.5125
	108	5.6875	0.8125	81.0875							80	4.7125	0.325	82.3875							88	5.525	0.975	76.5375
	109	-5.6875	1.1375	85.6375							81										89	5.0375	-0.975	75.725
	110	3.9	0.8125	85.475							82	4.7125	1.1375	81.0875							90	5.2	-0.325	77.8375
	111	-5.525	0.8125	83.85							83	4.3875	0.325	81.0875							91	5.3625	-0.1625	74.5875
	112	-4.875	-0.4875	78																	92
	113	-4.7125	0.1625	84.9875																	93	5.0375	-0.4875	78.1625
	114	7.6375	0.4875	82.0625																	94	5.525	-0.1625	73.9375
	115	-5.0375	-0.1625	79.1375																	95	5.85	-0.1625	77.1875
	116	-4.875	-0.975	79.7875																	96	4.875	0.4875	73.6125
	117	4.0625	0.4875	81.575																	97	5.525	-0.65	73.2875
	118	-3.7375	0	81.0875																	98	5.525	-1.1375	75.8875
	119	6.6625	-0.1625	77.35																	99
	120	-3.25	1.3	77.35																	100	4.875	0.325	70.2
	121	5.6875	0.325	85.3125																	101	5.2	-0.975	74.1
	122	-6.5	-0.1625	82.0625																	102	5.0375	-0.975	71.825
	123	-4.225	-0.65	87.75																	103	4.55	-0.8125	69.225
	124	-5.6875	1.95	84.825																	104	5.525	0	72.6375
	125	5.2	1.3	85.6375																	105	6.6625	-0.65	70.3625
	126	6.0125	-0.975	82.3875																	106	5.525	0.8125	73.9375
	127	-4.875	0.4875	87.1																	107	6.9875	0	67.4375
	128	-3.7375	1.3	82.55																	108	6.0125	0.4875	69.3875
	129	-5.0375	0.325	80.7625																	109	6.0125	-0.65	69.875
	130	4.225	0	87.1																	110	5.2	-0.65	71.175
	131	6.0125	1.625	81.4125																	111	5.525	-0.325	68.7375
	132	-4.0625	-0.325	88.4																	112	5.85	-0.8125	69.0625
	133	6.175	0.1625	84.825																	113	6.825	0.325	67.7625
	134	6.175	0.1625	83.85																	114	5.6875	-0.4875	69.7125
	135	5.3625	0.325	79.625																	115	6.175	0.1625	69.3875
	136	6.0125	0.4875	83.0375																	116	5.0375	0	70.2
	137	-3.68333	0.433333	80.7625																	117	4.875	0	74.75
	138	4.7125	0.325	79.625																	118	5.3625	-1.1375	67.4375
	139	-5.2	0.8125	82.55																	119	7.3125	0.8125	67.6
	140	-6.0125	-0.975	82.0625																	120	4.875	-0.1625	71.0125
	141	-4.0625	0.65	77.35																	121	5.3625	0.1625	67.275
	142	5.525	0.4875	78.975																	122	5.2	-1.3	71.9875
	143	5.525	0.1625	80.4375																	123	5.2	-0.1625	69.875
	144	-5.0375	-0.1625	82.3875																	124	6.3375	-1.1375	66.95
	145	4.875	-0.8125	75.5625																	125	5.6875	-0.1625	71.825
	146	13.65	2.7625	49.5625																	126
	147	-5.93125	0	77.1063																	127	5.85	-0.1625	70.6875
	148	-3.575	0.1625	79.1375																	128	5.6875	-0.1625	71.825
	149	-6.825	0.975	83.3625																	129	6.0125	-0.325	70.6875
	150	-4.55	0.65	79.3																	130	6.3375	-0.1625	75.4
	151	-5.2	0.325	78.1625																	131	6.5	-0.4875	76.05
	152	-5.6875	0.325	80.4375
	153	5.525	-0.1625	84.5
	154	-5.2	0.8125	74.1
	155	4.7125	-0.1625	80.275
	156	-4.3875	-0.325	84.825
	157	-7.475	0.4875	79.95
	158	4.55	-0.1625	78.975
	159	-5.525	1.625	76.7
	160	-7.8	1.3	74.425
	161	-3.575	1.4625	84.5
	162	5.6875	0.4875	81.575
	163	4.7125	0.4875	78
	164	4.225	-0.325	75.8875
	165	-4.55	-0.65	78.325
	166	5.2	1.4625	80.275
	167	-6.6625	0	80.6
	168	-5.525	-0.1625	77.1875
	169	4.225	0.1625	74.9125
	170	-6.0125	-1.4625	81.575
	171	-4.55	0.1625	75.075
	172	-5.525	0.325	78
	173	-4.0625	0.975	77.5125
	174	5.3625	-0.1625	76.375
	175	-5.6875	0	77.025
	176	6.175	-0.1625	74.75
	177	-5.2	0.4875	79.625
	178	-5.85	0.8125	74.1
	179	6.175	0.8125	67.4375
	180	-4.7125	1.4625	75.2375
	181	-6.175	-0.8125	77.675
	182	-5.6875	0	76.7
	183	5.2	1.4625	82.55
	184	6.3375	-1.3	76.05
	185	-0.325	0.975	73.2875
	186	5.27959	0.848979	77.1477
	187	5.2	0	74.425
	188	-4.0625	-0.325	80.4375
	189	-5.3625	0.325	80.4375
	190	5.3625	-0.65	74.75
	191	5.0375	-1.95	78.4875
	192	-4.7125	-0.1625	76.375
	193	3.0875	-1.3	79.3
	194	5.0375	1.7875	79.4625
	195	-4.55	0.325	81.4125
	196	4.7125	0.4875	82.0625
	197	5.3625	0	80.275
	198	6.6625	0	82.0625
	199	5.0375	0.1625	77.8375
	200	5.2	-0.1625	76.7
	201	-5.85	1.1375	78.4875
	202	-5.0375	0	80.7625
	203	-5.85	-0.325	78.4875
	204	-5.85	-1.1375	83.0375
	205	5.3625	-0.1625	84.825
	206	-6.3375	-0.65	87.2625
	207	-6.0125	0.1625	83.525
	208	5.85	-0.4875	82.3875
	209	-6.175	-0.65	84.9875
	210	-6.0125	0.975	78.325
	211	-5.2	-0.4875	83.525
	212	4.0625	-0.4875	83.0375
	213	-5.3625	-0.65	89.2125
	214	-5.6875	1.625	84.6625
	215	-4.55	-0.325	84.3375
	216	6.175	-0.65	85.15
	217	4.7125	-0.4875	79.625
	218	5.0375	1.3	86.775
	219	-4.875	-0.975	84.9875
	220	5.85	-0.4875	82.55
	221	5.0375	-0.325	86.9375
	222	-4.0625	-0.65	88.075
	223	-4.55	0.1625	86.9375
	224	-4.3875	-0.4875	88.4
	225	-5.2	-1.1375	86.775
	226
	227	-5.2	0	86.45
	228	-4.82083	0.0541671	80.8167
	229	5.3625	0.325	83.3625
	230	5.525	0.1625	84.175
	231	4.3875	-0.325	86.45
	232	-5.0375	0.8125	87.9125
	233	4.7125	0.1625	88.8875
	234	5.0375	-0.4875	89.2125
	235	-5.2	-0.4875	85.3125
	236	4.0625	0.325	84.0125
	237	-5.85	-0.1625	82.55
	238	-5.525	-1.7875	85.3125
	239	4.7125	0.8125	79.3
	240	4.875	0.325	81.25
	241	-5.3625	1.1375	83.6875
	242	4.55	0.4875	85.3125
	243	-9.75	-5.85	-29.0875
	244	4.7125	-0.1625	85.8
	245	5.0375	0.8125	83.85
	246	-4.7125	0.65	84.5
	247	-6.6625	0	79.625
	248	7.3125	-0.65	76.8625
	249	7.6375	0.325	82.7125
	250	5.3625	0.65	79.4625
	251	-5.525	0.8125	73.9375
	252	4.55	-1.1375	73.775
	253	5.2	0	83.3625
	254	6.5	-1.3	78.325
	255	-4.225	1.625	81.575
	256	5.85	0	79.7875
	257	6.3375	0.8125	83.2
	258	5.525	0.1625	83.3625
	259	-5.6875	-1.7875	80.275
	260	-5.525	0.8125	80.6
	261	-6.175	0	82.225
	262	6.3375	-0.325	87.5875
	263	5.3625	0.4875	93.1125
	264	5.6875	-0.4875	82.7125
	265	6.175	0.325	91.65
	266	5.6875	-0.8125	90.5125
	267	4.55	0.8125	85.15
	268	-5.85	0.325	80.275
	269	5.6875	-0.4875	76.05
	270	4.875	-0.8125	81.9
	271	6.5	-0.1625	86.2875
	272	-4.3875	0.1625	83.0375
	273	-6.825	0.65	80.275
	274	4.875	-0.325	75.5625
	275	-5.2	0.325	83.2
	276	5.2	0.65	83.6875
	277	-4.7125	-0.1625	82.875
	278	-5.6875	0.65	88.2375
	279	-4.7125	-1.1375	88.5625
	280	-5.3625	-0.975	84.825
	281	-5.0375	0	84.9875
	282	-5.6875	1.4625	84.0125
	283	4.3875	0.4875	89.375
	284	-4.875	-0.65	88.4
	285	-5.2	-0.65	85.6375
	286	-5.0375	-0.65	90.5125
	287	-6.175	-0.1625	77.35
	288	-4.7125	0.65	82.55
	289	-5.2	0.65	85.475
	290	5.6875	0.8125	81.0875
	291	6.0125	1.3	86.9375
	292	-4.875	-1.1375	84.6625
	293	5.3625	0.1625	90.35

## Sheet: V2L
Table 1
	Embryo 1_2.5_minutes					Embryo 2_5_minutes					Embryo 3_5_minutes					Embryo 4_5_minutes					Embryo 5_5_minutes
	Volume Number	X-distance, um	Y-distance, um	Z-distance, um		Volume Number	X-distance, um	Y-distance, um	Z-distance, um		Volume Number	X-distance, um	Y-distance, um	Z-distance, um		Volume Number	X-distance, um	Y-distance, um	Z-distance, um		Volume Number	X-distance, um	Y-distance, um	Z-distance, um
	30					1					2					13					10
	31					2					3					14	-5.525	0.4875	40.95		11
	32					3					4					15					12
	33					4					5					16	-7.6375	-0.4875	40.1375		13
	34					5	-7.475	4.0625	53.7875		6					17	-7.3125	0	41.7625		14
	35					6	4.875	9.5875	41.1125		7					18	-7.69167	0.108333	43.225		15
	36					7	-7.3125	0.1625	41.275		8					19	-7.15	-0.1625	44.6875		16
	37					8	-7.6375	-0.8125	44.3625		9					20	-7.6375	-0.975	53.3		17
	38					9	-7.6375	0.65	47.6125		10					21	-5.525	0.8125	57.2		18
	39					10	0	0	0		11	-6.3375	-1.625	36.5625		22	-4.225	-0.975	60.6125		19	-7.8	-1.4625	43.3875
	40	-5.0375	1.95	36.4		11	4.3875	10.5625	50.5375		12	-6.6625	0.1625	37.7		23	-5.6875	0.4875	65		20
	41	6.3375	0.975	37.2125		12	-4.55	2.1125	51.675		13	-8.45	0.1625	38.675		24	-6.0125	-0.975	65		21
	42	-5.6875	0.325	38.5125		13	5.2	10.5625	51.35		14	-6.3375	-1.1375	41.925		25	-6.6625	-0.325	66.625		22
	43	6.9875	1.1375	36.2375		14	-13.325	-4.875	-37.8625		15	-4.55	0	43.875		26	-6.175	-1.1375	71.6625		23
	44	5.85	-0.4875	37.5375		15	4.875	-0.1625	124.962		16	-6.175	0.4875	45.0125		27	-5.3625	-0.4875	76.375		24
	45	-6.175	0	41.4375		16	-11.375	-10.8875	-0.1625		17	5.6875	13.325	47.9375		28	-6.5	0.4875	74.9125		25
	46	5.525	-1.4625	42.7375		17	-5.6875	0	70.3625		18	-4.3875	-0.325	47.45		29	-6.175	0.325	73.9375		26
	47	7.15	0.65	43.0625		18	-5.525	-1.1375	63.2125		19	-5.3625	0.325	52.1625		30	-5.3625	0.1625	78		27
	48	-6.0125	1.1375	47.2875		19	-5.30833	-1.24583	70.3625		20	-7.15	-0.1625	54.925		31	-6.0125	-0.325	79.7875		28
	49	-5.0375	-0.325	50.05		20	-5.85	-0.1625	66.4625		21	-6.12083	-0.541666	59.475		32	-5.525	-0.325	73.6125		29
	50	6.3375	-0.4875	47.45		21	-5.6875	-0.65	69.875		22	-6.0125	0.325	58.6625		33	-6.5	-0.325	77.1875		30
	51	5.2	0.1625	50.8625		22	-5.85	0.4875	73.6125		23	-5.3625	-0.975	68.0875		34	-6.6625	0.4875	77.1875		31
	52	6.825	0.325	51.35		23	-5.525	0	78.325		24	-6.3375	-0.65	62.725		35	-4.55	0.1625	83.85		32
	53	6.825	-0.4875	52		24	-6.5	-0.325	76.8625		25	-5.0375	-0.325	67.4375		36	-5.525	0.975	77.025		33
	54	-5.85	0	56.55		25	-6.0125	0.325	73.775		26	1.95	4.875	-7.3125		37	-3.7375	0.65	78.325		34
	55	5.6875	-0.325	60.6125		26	-6.9875	0	74.5875		27	-8.775	-0.65	71.0125		38	-4.7125	-1.1375	77.8375		35
	56	-5.2	0.65	63.5375		27	-6.175	-0.325	73.9375		28	-5.2	-0.1625	70.85		39	-4.3875	-0.8125	85.8		36
	57	-5.2	1.7875	58.825		28	-4.3875	-0.4875	76.5375		29	-5.2	0	74.1		40	-5.85	-0.8125	82.225		37
	58	5.2	-1.3	59.9625		29	-5.525	0	80.7625		30	-6.175	0.4875	71.5		41	-5.3625	0.325	79.4625		38
	59	-6.94687	-0.040625	67.1937		30	-6.175	-0.4875	81.7375		31	-5.6875	0.4875	71.9875		42	-5.2	-0.1625	79.625		39
	60	7.8	-0.325	62.725		31	-6.0125	0.325	82.225		32	-5.3625	0.1625	72.3125		43	-6.3375	0	86.9375		40
	61	5.2	0	66.95		32	-4.7125	0.1625	80.925		33	-6.0125	-0.65	74.2625		44	-4.7125	-1.1375	84.5		41
	62	6.6625	-0.4875	59.9625		33	-4.55	-0.975	78.325		34	-4.0625	-0.4875	78.1625		45	-4.7125	-0.325	82.3875		42
	63	4.55	0.65	65.1625		34	-3.0875	-2.7625	78		35	-5.2	0	71.6625		46	-6.3375	-0.8125	85.6375		43
	64	6.0125	-0.8125	64.8375		35	-4.3875	-0.325	73.2875		36	-3.9	-0.325	72.6375		47					44
	65	7.6375	1.3	73.45		36	-4.55	0.975	76.8625		37	-5.3625	0.1625	75.725		48	-5.09167	0.0541665	82.7667		45
	66	-6.0125	0.8125	70.525		37	-5.0375	1.1375	79.7875		38	-5.59722	-1.60349	71.825		49	-4.3875	-0.325	84.825		46	-4.875	0.325	74.75
	67	-6.175	-0.975	73.775		38	-5.3625	-0.4875	81.575		39	-5.2	0.8125	74.75		50	-5.6875	-0.325	77.8375		47	-6.0125	-0.65	75.075
	68	4.55	-0.4875	68.9		39	-5.525	0	82.225		40	-4.7125	-0.4875	75.5625		51	-5.0375	0.325	82.875		48	-4.875	0	74.75
	69	-5.2	0.8125	69.0625		40	-5.3625	-1.4625	78.4875		41	4.55	-0.8125	75.075		52	-6.6625	-0.65	84.175		49	-4.875	0.1625	71.6625
	70	-4.875	0.4875	68.25		41	-5.3625	-0.325	84.0125		42	-5.0375	-0.1625	77.675		53	-5.525	-0.1625	87.425		50	-5.3625	0	73.6125
	71	-7.3125	-0.325	73.2875		42	-6.0125	-1.4625	81.7375		43	-4.3875	1.1375	79.1375		54	-6.0125	-0.8125	84.825		51	-5.6875	-0.4875	75.2375
	72	6.825	-0.8125	71.5		43	-4.7125	0	88.2375		44	-5.2	-0.4875	77.8375		55	-8.45	-4.875	-52.4875		52	-5.2	-0.1625	77.5125
	73	-6.12083	0.108334	81.4125		44	-6.175	1.1375	82.875		45	-6.175	-1.4625	73.775		56	-4.0625	-0.65	83.6875		53
	74	-3.9	1.4625	72.475		45	-4.225	0.975	78.325		46	-5.525	0.325	78.8125		57	-6.0125	-0.325	82.3875		54	-4.55	-0.8125	79.95
	75	-5.2	1.4625	75.075		46	-6.0125	1.4625	82.7125		47	-6.3375	0.325	80.275		58	-6.175	0.8125	87.425		55	-5.0375	0.65	77.5125
	76	4.7125	0.8125	76.7		47	-5.525	0.1625	78.4875		48	-5.3625	-0.325	75.5625		59	-6.0125	0.325	80.275		56	-3.575	-0.8125	82.225
	77	5.2	2.1125	72.8		48	-4.875	0	79.3		49	-4.55	0.1625	80.1125		60	-6.6625	-0.8125	86.2875		57	-5.0375	0	79.625
	78	5.0375	0.975	77.675		49	-6.825	0	82.3875		50	-6.175	-0.1625	74.9125		61	-5.0375	0.325	85.8		58	-6.3375	0.975	79.1375
	79	6.175	-0.1625	77.1875		50	-4.3875	-1.1375	83.6875		51	-6.5	0	76.5375		62	-3.9	0.1625	84.825		59	-6.0125	-0.325	80.275
	80	3.7375	-0.65	78.65		51	-6.0125	0.325	78.65		52	-4.0625	-0.325	83.0375		63	-5.0375	-0.1625	86.45		60	-5.85	-0.1625	81.0875
	81	-6.9875	1.95	77.025		52	-4.875	-0.975	82.0625		53	-4.875	-0.4875	76.375		64	-6.0125	0.65	84.6625		61	-5.0375	-0.8125	82.875
	82	-5.3625	0.1625	69.0625		53	-4.0625	-1.3	74.5875		54	-5.3625	0.1625	80.1125		65	-6.3375	0	92.1375		62	-5.3625	-0.4875	79.1375
	83	-4.875	0.975	79.3		54	-5.30833	0.270833	83.0375		55	-5.6875	-0.325	79.7875		66	-5.2	-0.4875	77.35		63	-6.3375	-1.3	78.65
	84	-5.0375	0.1625	81.7375		55	-4.3875	0.325	80.6		56	-4.3875	-0.8125	77.1875		67	-5.2	0	83.85		64	-5.2	1.7875	78.65
	85	5.525	-0.1625	79.3		56	-4.55	0.8125	79.3		57	-3.4125	-0.975	78.8125		68	-4.3875	-0.325	82.55		65	-4.3875	0	71.9875
	86	5.0375	0.1625	76.375		57	-4.55	-0.1625	85.6375		58	-4.3875	-0.8125	79.7875		69	-6.5	0.1625	78.1625		66	-6.0125	-0.65	79.95
	87	6.175	-1.4625	74.5875		58	-6.175	-0.975	79.95		59	-5.6875	-0.65	77.8375		70	-4.225	-1.4625	85.8		67	-4.0625	-0.4875	79.7875
	88	-6.175	-0.975	78.325		59	-5.85	-0.1625	84.3375		60	-5.2	0.1625	69.7125		71	-5.2	-0.975	82.0625		68	-6.175	0	78.65
	89	-5.3625	-1.1375	80.1125		60	-5.6875	0.8125	80.7625		61	-4.7125	-0.1625	79.625		72	-4.7125	-0.4875	85.9625		69	-4.875	0.4875	81.4125
	90	-5.6875	0	77.675		61	-4.3875	1.1375	78.325		62	-8.125	-0.8125	81.0875		73	-6.175	-0.325	90.1875		70	-4.55	-0.325	78
	91	-5.3625	1.1375	80.1125		62	-4.3875	1.1375	78.325		63	-4.875	0	79.7875		74	-5.6875	-0.325	85.475		71	-5.6875	0	78.65
	92	-5.85	-0.1625	80.7625		63	-4.55	-0.4875	82.3875		64	-4.875	-0.1625	77.1875		75	-6.0125	0	85.8		72	-5.85	0.1625	76.7
	93	-6.6625	-1.1375	85.3125		64	-4.3875	-0.8125	82.875		65	-5.0375	-0.325	77.675		76	-6.175	0.325	84.175		73	-6.0125	-0.8125	79.95
	94	5.3625	-0.325	84.175		65	-5.0375	-0.65	84.0125		66	-6.0125	0.325	81.4125		77	-5.6875	0	87.5875		74	-5.0375	0.1625	79.95
	95	-5.0375	0.325	84.5		66	-5.0375	-0.325	78.325		67					78	-4.875	-0.975	88.725		75	-5.85	0.65	81.0875
	96	-3.9	-2.7625	81.575		67	-3.7375	-0.325	86.125		68	-6.175	0	74.2625		79	-4.875	-0.1625	88.8875		76	-5.85	-0.1625	78.975
	97	-4.225	-0.975	80.6		68	-2.6	0.1625	81.25		69	-5.525	0	71.6625		80	-5.2	1.1375	90.025		77	-5.6875	-0.4875	78.1625
	98	6.0125	1.3	85.15		69	-5.3625	-0.4875	79.1375		70	-6.175	0.1625	80.7625		81	-5.0375	-1.1375	95.3875		78	-3.7375	1.1375	79.7875
	99	5.85	-2.1125	78.975		70	-5.3625	-0.4875	81.7375		71	-6.3375	0.1625	78							79	-6.0125	0.65	74.1
	100	-4.3875	1.625	79.95		71	-6.175	0.4875	83.2		72	-5.525	-0.4875	76.8625							80	-4.7125	-0.4875	80.925
	101	6.175	-0.4875	81.7375		72	-5.0375	0	84.9875		73	-5.2	-0.4875	77.675							81	-5.85	-0.1625	80.7625
	102	7.475	-0.65	85.8		73	-6.0125	0.325	85.8		74	4.55	0.325	70.0375							82	-4.7125	0.4875	74.5875
	103	-5.2	0	83.525		74	-0.975	-0.1625	89.7		75	-5.6875	-0.65	79.7875							83	-5.2	-0.1625	78.325
	104	-6.0125	-1.3	81.9		75	-6.6625	2.1125	87.2625		76	-6.825	-0.65	82.875							84
	105	-5.2	0.325	81.4125							77	-6.0125	0.1625	77.675							85	-4.55	0.4875	73.125
	106	3.25	0.325	87.1							78	-5.3625	-0.65	81.0875							86	-5.3625	1.3	75.075
	107	-5.525	-0.65	84.825							79	-6.5	-0.65	86.45							87	-5.3625	0	76.05
	108	-4.55	2.6	79.95							80	-4.875	0.1625	82.875							88	-6.5	-0.1625	77.5125
	109	5.525	1.7875	85.9625							81										89	-6.175	0.1625	75.5625
	110	-4.225	-0.4875	86.125							82	-5.6875	0.975	80.925							90	-5.525	-0.325	77.35
	111	4.875	0.1625	83.2							83	-4.0625	0.1625	81.0875							91	-5.3625	0	75.2375
	112	6.0125	-0.1625	83.2																	92
	113	4.55	0.4875	85.3125																	93	-4.875	-0.8125	77.675
	114	-6.3375	-0.65	81.4125																	94	-5.2	0.1625	73.9375
	115	5.3625	0	79.625																	95	-4.875	0	77.8375
	116	5.0375	-0.4875	80.1125																	96	-5.6875	1.1375	73.6125
	117	-6.175	1.625	80.275																	97	-5.2	-1.1375	73.125
	118	5.525	-0.4875	80.4375																	98	-4.875	-0.1625	76.05
	119	-5.525	1.3	76.7																	99
	120	6.175	0.65	77.8375																	100	-6.175	0	70.3625
	121	-5.2	0.4875	85.3125																	101	-5.6875	-0.1625	74.75
	122	4.875	-0.65	82.0625																	102	-6.6625	-0.4875	71.3375
	123	7.15	-0.4875	87.9125																	103	-7.475	-0.975	69.225
	124	5.6875	0.1625	84.5																	104	-7.3125	0.8125	71.9875
	125	-3.9	0.65	86.6125																	105	-6.0125	-0.325	70.0375
	126	-5.3625	-0.1625	83.2																	106	-4.875	1.1375	73.6125
	127	5.2	0.8125	87.425																	107	-5.525	0.4875	67.7625
	128	5.3625	0	82.55																	108	-5.525	0.325	71.0125
	129	4.875	-2.1125	80.1125																	109	-6.0125	-0.975	69.225
	130	-5.2	1.3	86.9375																	110	-5.2	-1.625	70.85
	131	-4.225	0.65	80.6																	111	-5.0375	-0.1625	69.225
	132	4.225	-0.325	87.9125																	112	-4.7125	0	68.7375
	133	-4.55	-0.4875	84.9875																	113	-6.9875	-0.1625	67.4375
	134	-6.5	0.325	83.85																	114	-5.525	-0.325	70.0375
	135	-6.3375	0.4875	79.95																	115	-5.0375	-0.325	68.9
	136	-6.3375	0.4875	82.875																	116	-4.55	0	69.875
	137	5.41667	-0.866667	82.225																	117	-6.0125	0.8125	72.9625
	138	-5.09167	0.866667	79.8958																	118	-6.175	-0.65	66.4625
	139	3.9	-0.8125	82.55																	119	-6.0125	0.65	67.1125
	140	4.875	0	82.225																	120	-6.0125	0	70.6875
	141	5.525	2.7625	78.325																	121	-6.22917	-0.433333	67.4375
	142	-6.3375	0.8125	79.7875																	122	-6.3375	-1.3	71.3375
	143	-5.85	0.8125	80.6																	123	-5.85	0	70.2
	144	5.2	-0.975	83.0375																	124	-4.7125	-1.95	67.6
	145	-3.9	-1.1375	74.75																	125	-6.175	0.1625	71.7844
	146	3.575	2.275	51.5125																	126
	147	6.0125	-0.4875	77.5125																	127	-5.525	-0.1625	70.2
	148	3.25	-0.4875	79.1375																	128	-6.0125	-0.1625	71.175
	149	4.875	0.4875	83.2																	129	-6.175	-0.65	70.525
	150	3.575	0.8125	80.1125																	130	-6.3375	0.325	76.2125
	151	6.5	-0.325	78.4875																	131	-4.875	-0.1625	75.4
	152	5.85	-0.4875	81.4125
	153	-5.3625	-0.325	83.85
	154	5.6875	0	74.9125
	155	-5.2	0.325	80.6
	156	5.90417	-1.02917	84.9875
	157	6.5	-0.975	78.1625
	158	-4.7125	1.3	79.625
	159	4.3875	0.4875	76.375
	160	4.875	1.3	74.1
	161	5.2	-1.7875	88.5625
	162	-4.875	1.625	82.225
	163	-5.2	-0.4875	78.325
	164	-6.9875	-0.1625	77.025
	165	6.0125	-0.325	78.4875
	166	-6.0125	2.1125	82.7125
	167	6.175	-0.65	81.0875
	168	5.85	0.1625	77.8375
	169	-6.175	0.975	75.725
	170	5.2	-1.3	80.6
	171	4.875	-1.4625	75.725
	172	5.85	-0.1625	78.1625
	173	6.3375	0.1625	78
	174	-3.7375	-0.325	77.1875
	175	5.3625	-0.4875	78.8125
	176	-5.85	0	75.2375
	177	6.825	-0.1625	81.25
	178	5.3625	-0.65	75.075
	179	-3.7375	0.1625	69.55
	180	4.7125	-0.325	77.5125
	181	6.5	-2.275	79.95
	182	7.15	0.4875	77.35
	183	-6.825	-1.625	82.7125
	184	-3.7375	-0.65	75.5625
	185	9.9125	0.65	72.8
	186	-5.77041	-0.288521	77.1477
	187	-6.0125	0.325	75.5625
	188	4.875	-0.8125	81.4125
	189	4.55	-0.1625	79.3
	190	-6.6625	1.625	74.2625
	191	-6.5	-1.3	77.675
	192	5.3625	-0.975	76.7
	193	-6.0125	0	79.7875
	194	-6.77083	1.67917	81.3583
	195	5.85	-0.325	81.25
	196	-6.0125	2.4375	82.0625
	197	-6.175	0.975	79.7875
	198	-5.85	-0.4875	81.7375
	199	-5.85	0.8125	76.05
	200	-4.7125	0.4875	77.8375
	201	5.525	0.4875	79.1375
	202	5.2	0.1625	80.4375
	203	5.525	-2.4375	78
	204	5.85	-0.65	82.55
	205	-5.2	-0.1625	85.8
	206	4.225	-0.325	86.6125
	207	5.85	-0.4875	84.175
	208	-3.9	0	82.7125
	209	5.2	0.325	85.475
	210	5.3625	0.8125	78.8125
	211	5.6875	0	84.175
	212	-6.3375	0.65	84.9875
	213	5.525	0.4875	89.5375
	214	6.3375	2.4375	84.6625
	215	7.15	0.1625	86.125
	216	-6.0125	-0.65	85.6375
	217	-6.0125	0.4875	79.95
	218	-5.0375	0.8125	86.2875
	219	6.0125	-0.8125	84.0125
	220	-5.85	-0.1625	82.0625
	221	-5.525	-0.975	87.1
	222	4.875	0.325	88.2375
	223	5.525	-0.65	88.2375
	224	5.3625	-0.325	89.2125
	225	5.2	-1.1375	87.75
	226
	227	4.7125	0.325	87.5875
	228	4.7125	0.4875	81.0875
	229	-5.85	0.975	83.0375
	230	-5.3625	1.3	84.3375
	231	-6.175	-1.1375	87.75
	232	4.7125	0.4875	88.725
	233	-5.2	-0.325	87.9125
	234	-4.3875	-1.625	89.8625
	235	4.55	0.975	85.3125
	236	-4.7125	0.325	84.3375
	237	6.0125	-0.975	83.0375
	238	5.3625	-0.4875	84.5
	239	-5.3625	-0.975	78.65
	240	-5.2	-1.1375	80.6
	241	4.875	1.7875	81.4125
	242	-4.0625	0.325	86.45
	243	0.65	-4.7125	-30.55
	244	-5.2	-0.1625	85.15
	245	-6.6625	1.3	82.875
	246	4.55	0.65	84.9875
	247	5.6875	0	79.95
	248	-5.2	0.4875	77.1875
	249	-5.525	0.1625	82.875
	250	-5.2	-0.4875	78.65
	251	5.0375	0.325	72.6375
	252	-5.525	-1.3	73.9375
	253	-6.3375	-0.8125	83.85
	254	-5.85	-1.1375	78.4875
	255	6.0125	1.3	83.3625
	256	-3.7375	0.1625	81.25
	257	-5.3625	3.4125	83.6875
	258	-5.6875	-0.65	83.525
	259	5.2	-2.6	81.0875
	260	5.6875	0.975	78.975
	261	5.2	-0.975	84.0125
	262	-6.175	-1.95	87.2625
	263	-6.9875	-1.4625	92.7875
	264	-5.85	-0.1625	83.3625
	265	-3.9	1.95	93.4375
	266	-5.525	0.8125	90.8375
	267	-6.0125	0.8125	85.8
	268	6.0125	1.1375	82.55
	269	-6.3375	-0.975	75.8875
	270	-5.3625	-0.1625	82.225
	271	-5.3625	-1.1375	85.8
	272	5.6875	0	83.6875
	273	5.525	-0.325	80.925
	274	-5.2	-0.4875	75.725
	275	4.875	0.4875	83.6875
	276	-5.2	0	84.825
	277	5.2	-0.1625	84.0125
	278	6.0125	-0.325	87.75
	279	5.6875	-0.4875	88.2375
	280	5.0375	0.1625	84.5
	281	5.3625	-0.325	86.9375
	282	5.6875	0	84.5
	283	-5.0375	1.1375	89.5375
	284	5.0375	-1.7875	89.2125
	285	5.2	-1.1375	86.2875
	286	5.0375	-0.1625	90.675
	287	6.0125	0.975	77.35
	288	4.55	0.1625	83.0375
	289	5.525	2.1125	85.8
	290	-4.0625	0.4875	82.225
	291	-4.7125	0.8125	89.05
	292	5.2	1.1375	83.85
	293	-4.3875	-0.325	90.5125

[truncated: 19 more sheets: V3R, V3L, V4R, V4L, QV5R, QV5L, V6R, V6L, TR, TL, CANR, CANL, AIYR, AIYL, ALA, AxR1, AxR2, AxL1, AxL2]
