# Supplementary material for: Untwisting the Caenorhabditis elegans embryo
Source: eLife. 2015 Dec 3;4:e10070. doi: 10.7554/eLife.10070 (PMC4764590; doi:10.7554/eLife.10070)
Supplement: Supplementary file 5. — The data provided in this supplementary data file correspond to the quality control measurements used to generate Figure 2 and Figure 2—figure supplement 1. The data are sorted by embryo, volume, and measurement type. Embryos are named in the form Embryo_#_X_minutes, where # corresponds to the number assigned to the dataset (1–8) and X represents the imaging frequency (between volumes) in the dataset. All data are listed in μm. DOI: http://dx.doi.org/10.7554/eLife.10070.038 [file elife-10070-supp5.xlsx]

## Sheet: Differences between twisted and
Table 1
Dataset	Volume Number	Pharynx_Twisted_um	Pharynx_Untwisted_um	H0_Twisted_um	H0_Untwisted_um	T_Twisted_um	T_untwisted_um
Embryo 1_2.5_minutes	50	43.7944	46.36	13.3091	13.0414
	60	52.3953	51.6706	13.6484	13.2066	3.7387	4.09181
	70	55.5633	56.3676	10.4523	10.513	4.72774	4.76242
	80	56.7887	62.6713	12.0995	12.3765	2.9124	3.3509
	90	67.3332	64.4387	8.89342	8.61	3.60972	3.1944
	100	68.5392	66.1503	9.47286	9.43543	2.64401	2.45098
	110	70.2463	71.3048	9.1306	9.10598	2.96624	3.25
	120	67.516	65.4901	8.97943	9.27451	3.36564	3.4714
	130	71.049	71.3696	8.89935	9.13633	2.72444	2.68002
	140	71.0406	66.1666	9.93994	9.92162	3.20133	3.11873
	150	67.7095	62.8713	12.6748	12.7089	3.71171	3.41
	160	62.8357	62.7571	13.171	12.7401	3.32056	3.28673
Embryo 2_5_minutes	20	59.3393	55.5052	10.0954	9.75131	2.34361	2.16615
	30	67.8692	69.6966	11.1974	11.21	3.58624	4.22396
	40	66.0488	64.4934	10.5368	10.4831	3.61765	3.42498
	50	65.3281	64.265	9.35913	9.27552	3.14286	2.93748
	60	64.145	68.6694	12.1183	11.8295	3.73686	3.42498
	70	66.3369	63.2505	10.3095	9.95511	1.954	2.6245
Embryo 3_5_minutes	20	50.7067	49.3814	11.9444	12.3593	3.81294	3.75366
	25	60.4516	57.898	11.9192	11.9541	3.2939	3.3216
	30	65.1625	63.2934	10.9989	11.7656	2.8764	3.26671
	35	62.9042	63.4404	9.30338	10.72	2.83938	2.60555
	40	65.2148	64.0808	11.8998	11.4093	2.87246	2.43
	45	70.5542	64.0494	12.8674	12.3759	2.45825	2.05866
	50	67.8724	62.7851	10.7783	11.5684	2.50531	2.64577
	55	69.5412	69.6236	10.3261	9.50928	3.12243	2.92
	60	66.4313	62.8027	10.9573	11.1262	2.60492	2.62086
	65	66.1653	65.0384	12.3876	11.7	2.97069	3.25444
	70	63.8211	65.9603	12.0839	12.9428	2.9479	3.75713
	75	67.7414	66.7021	9.72447	9.44443	2.8764	3.14784
	80	67.2132	67.1079	9.8917	9.75131	2.36131	2.20785
Embryo 4_5_minutes	25	61.5355	59.8063	10.7427	11.0549	3.34894	3.15763
	30	67.6412	67.0279	11.1845	10.891	3.47094	3.25444
	35	72.0386	72.0123	9.7218	10.4209	3.01824	3.08
	40	70.9442	68.4032	11.9008	11.8701	2.58639	3.28525
	45	70.9961	68.5211	8.92205	9.27	2.60555	2.58451
	50	70.8849	69.1334	12.6432	12.5475	3.16522	2.77849
	55	72.2714	70.0069	10.5258	10.7403	2.78433	3.25
	60	72.7725	71.0695	10.968	11.3886	2.91784	2.68002
	65	71.6045	71.9649	11.494	12.35	2.99968	3.26671
	70	66.2005	67.8224	11.2576	11.0546	2.80273	2.96906
	75	70.2898	68.035	11.2953	11.2111	2.62568	2.62086
	80	71.0138	68.9217	10.4541	8.78146	3.01246	3.14784
Embryo 5_5_minutes	30	53.3187	50.6035	10.824	11.5604	2.90689	3.25837
	35	64.037	65.2305	10.5719	10.4203	3.18479	3.58
	40	63.9937	62.2398	10.1115	9.75148	3.12504	3.45897
	45	66.1004	64.14	9.70359	9.78818	3.45991	2.94625
	50	67.5721	66.6769	11.1106	10.8994	3.1738	2.93437
	55	67.4993	66.9599	8.66942	8.66707	2.53641	3.02974
	60	70.7183	71.8908	8.53248	8.33394	3.00123	2.75772
	65	69.3007	66.0338	10.319	10.07	2.65957	3.09467
	70	67.3458	70.1008	10.1054	10.4012	2.28561	2.35601
	75	67.8096	70.7587	10.7528	11.0796	3.02471	2.6506
	80	66.1509	74.335	10.3601	9.91549	2.87246	3.11718
	85	67.0505	65.2285	9.22772	9.76231	3.51495	3.73343
	90	68.5508	68.7758	10.6106	9.51078	2.97069	2.96083
	95	67.066	68.1911	8.68367	8.94143	4.84768	4.56637
	100	66.7819	62.5968	11.2957	11.7591	1.98091	2.28125
	105	65.0948	61.9494	10.5697	10.4203	2.72446	2.83487
	110	66.6504	63.0826	11.3256	10.5612	3.10757	3.09763
	115	66.0737	64.3387	8.8716	9.26	2.54153	2.44524
	120	66.5462	64.6436	8.945	8.94573	3.33946	2.85692
	125	67.875	63.4156	10.0451	10.0814	2.44002	2.33547
	130	69.1361	66.6635	11.6363	11.5483	3.12243	3.26
	135	69.0726	68.9623	9.52898	8.78	2.30922	2.92565
Embryo 6_5_minutes	40	70.054	65.7126	13.1684	13.6511	2.76471	2.53641
	50	66.6734	67.4883	9.33041	9.6959	3.35039	3.91477
	60	68.8215	67.4684	11.1736	10.8912	2.92	3.25
	70	70.1197	66.9532	10.6304	11.2146	2.76053	3.26671
	90	68.1331	62.8954	12.109	12.351	2.96152	2.93437
	100	66.2677	61.3668	13.2108	13.329	3.92943	3.41375
	110	70.7094	66.7122	11.3264	11.0504	2.80316	3.09
	120	65.0215	62.2736	9.9687	10.1033	4.05231	4.24209
	130	70.6678	65.2211	10.6105	11.21	2.26517	2.93859
	140	68.4063	64.7588	12.1645	12.3597	3.25801	3.35912
	150	68.3139	68.9548	10.2261	10.4012	3.70645	4.23
	160	63.9692	71.0671	10.6262	11.2851	3.74342	3.4714
	170	74.7795	71.8229	11.185	11.7012	3.39035	2.16391
	190	66.7949	71.4218	10.8833	10.4323	3.63853	3.42
